# Supplementary material for: A bacterial gene acquired by parasitoid wasps contributes to venom secretion against host defence
Source: EMBO J. 2026 Jan 28;45(6):1997–2029. doi: 10.1038/s44318-026-00702-6 (PMC12992598; doi:10.1038/s44318-026-00702-6)
Supplement: Supplementary file 2 — DataSet EV1 [file 44318_2026_702_MOESM2_ESM.xlsx]

## Sheet: Sheet1
Dataset EV1. Genome information and characteristics of five parasitoid wasps used in our study.
Species name	Genome accession	Total number of protein-coding genes	Genome completeness (%)
Leptopilina heterotoma (Lh)	GCA_032872495.1	16496	0.983
Leptopilina boulardi (Lb)	GCA_032872485.1	14371	0.985
Leptopilina syphax (Ls)	GCA_032872505.1	14711	0.972
Leptopilina drosophilae (Ld)	GCA_032873175.1	14793	0.983
Leptopilina myrica (Lm)	GCA_032872475.1	13832	98.1%
