# Supplementary material for: A bacterial gene acquired by parasitoid wasps contributes to venom secretion against host defence
Source: EMBO J. 2026 Jan 28;45(6):1997–2029. doi: 10.1038/s44318-026-00702-6 (PMC12992598; doi:10.1038/s44318-026-00702-6)
Supplement: Supplementary file 3 — DataSet EV2 [file 44318_2026_702_MOESM3_ESM.xlsx]

## Sheet: Sheet1
Dataset EV2. List of 19 HGT-acquired genes.
Species name	Protein id	Best hit from outgroup	Annotation	HGT events	Antenna (max-scaled TPM)	Head (max-scaled TPM)	Thorax (max-scaled TPM)	Abdomen (max-scaled TPM)	Leg (max-scaled TPM)	Ovary (max-scaled TPM)	Venom system (max-scaled TPM)
Leptopilina boulardi	LbChr008.997	WP_110410167.1-169402-Wolbachia_endosymbiont	methylated-DNA-[protein]-cysteine S-methyltransferase activity	HGT event1	3.31919e-05	1.13633e-05	0.000187358	0.000661088	3.38655e-06	0.000816356	4.06282e-06
Leptopilina drosophilae	LdChr002.1537	WP_110410167.1-169402-Wolbachia_endosymbiont	methylated-DNA-[protein]-cysteine S-methyltransferase activity	HGT event1	9.92845e-05	7.46645e-05	3.28011e-05	0.00242935	0.00109752	0.00303966	0.000244779
Leptopilina heterotoma	LhChr004.233	WP_110410167.1-169402-Wolbachia_endosymbiont	methylated-DNA-[protein]-cysteine S-methyltransferase activity	HGT event1	7.02223e-05	0.000101997	0.00106285	0.0025385	8.36362e-05	0.00458952	4.07006e-05
Leptopilina myrica	LmCtg019.004	WP_110410167.1-169402-Wolbachia_endosymbiont	methylated-DNA-[protein]-cysteine S-methyltransferase activity	HGT event1	0.000492259	0.000145849	0.000510243	0.00287025	0.000112049	0.00858676	4.65554e-05
Leptopilina syphax	LsChr002.1101	WP_110410167.1-169402-Wolbachia_endosymbiont	methylated-DNA-[protein]-cysteine S-methyltransferase activity	HGT event1	0.000397921	0.000437002	0.000233249	0.00349389	0.000401506	0.00574596	0.000110394
Leptopilina boulardi	LbChr005.1422	WP_063726896.1-1310160-Kosmotoga_sp_DU53	Belongs to the 'phage' integrase family	HGT event2	2.01007e-05	4.25507e-05	0.00109259	0.00730045	2.15341e-05	0.00826915	1.82993e-05
Leptopilina drosophilae	LdChr007.1486+	WP_063726896.1-1310160-Kosmotoga_sp_DU53	Belongs to the 'phage' integrase family	HGT event2	0.000262037	0.000180895	0.000187774	0.0182383	0.00588538	0.0221571	0.00125573
Leptopilina drosophilae	LdChr007.1487-	WP_063726896.1-1310160-Kosmotoga_sp_DU53	Belongs to the 'phage' integrase family	HGT event2	5.40765e-05	5.63081e-06	3.47653e-05	0.00481037	0.00146302	0.00629932	0.000533288
Leptopilina heterotoma	LhCtg021.021	WP_138879623.1-2582849-Paenibacillus_mesophilus	Belongs to the 'phage' integrase family	HGT event2	4.61432e-06	4.27269e-06	0.00111235	0.00412903	4.44894e-06	0.00740226	5.89368e-06
Leptopilina heterotoma	LhCtg021.022	WP_063726896.1-1310160-Kosmotoga_sp_DU53	Belongs to the 'phage' integrase family	HGT event2	5.30883e-05	0.000120795	0.00792864	0.0182136	6.19302e-05	0.0254637	2.08145e-05
Leptopilina myrica	LmCtg123.025	WP_063726896.1-1310160-Kosmotoga_sp_DU53	Belongs to the 'phage' integrase family	HGT event2	0.00213008	0.000143795	0.00272342	0.0177962	0.000111723	0.0143967	1.16389e-05
Leptopilina myrica	LmCtg123.026	WP_063726896.1-1310160-Kosmotoga_sp_DU53	Belongs to the 'phage' integrase family	HGT event2	0.000264093	2.8213e-05	0.000286985	0.00072815	2.86307e-05	0.0025233	0
Leptopilina myrica	LmCtg123.027	WP_138879623.1-2582849-Paenibacillus_mesophilus	Belongs to the 'phage' integrase family	HGT event2	0.000329743	2.17446e-06	0.00059155	0.00381235	2.4825e-05	0.00671198	4.69339e-06
Leptopilina syphax	LsChr005.1585	WP_063726896.1-1310160-Kosmotoga_sp_DU53	Belongs to the 'phage' integrase family	HGT event2	0.000112196	0.000159538	0.000228911	0.0122612	0.000153058	0.0177354	0.000137069
Leptopilina syphax	LsChr005.1587	WP_138879623.1-2582849-Paenibacillus_mesophilus	Belongs to the 'phage' integrase family	HGT event2	0	0	9.58147e-06	0.00134188	0	0.00287785	1.58094e-05
Leptopilina heterotoma	LhChr005.253	WP_032138580.1-334545-Rickettsia_tamurae	COG0575 CDP-diglyceride synthetase	HGT event3	1.03268e-05	5.09986e-06	3.61162e-05	0	2.46926e-05	2.3121e-06	0.000228375
Leptopilina syphax	LsChr004.1071	WP_032138580.1-334545-Rickettsia_tamurae	COG0575 CDP-diglyceride synthetase	HGT event3	1.49797e-05	5.51533e-05	4.50308e-05	5.52296e-05	3.2772e-05	8.94528e-06	0.000354698
Leptopilina heterotoma	LhChr008.1252	WP_153764970.1-2072845-Endozoicomonas_sp_OPT23	RQC	HGT event4	4.34359e-05	0	0	0	9.30645e-06	0	0
Leptopilina boulardi	LbChr005.633	WP_011768967.1-357794-Psychromonas_ingrahamii	Glycosyl hydrolases family 16	HGT event5	0.0020939	0.00677771	0.000828764	0.000448615	0.000684069	6.3737e-05	0.000393905
