# Supplementary material for: A bacterial gene acquired by parasitoid wasps contributes to venom secretion against host defence
Source: EMBO J. 2026 Jan 28;45(6):1997–2029. doi: 10.1038/s44318-026-00702-6 (PMC12992598; doi:10.1038/s44318-026-00702-6)
Supplement: Supplementary file 4 — DataSet EV3 [file 44318_2026_702_MOESM4_ESM.xlsx]

## Sheet: Sheet1
Dataset EV3. Detailed values of developmental phenotypes between control and PTCDS-knockdown parasitoid wasps.
Body length (mm)							Ovary size (mm)
	L. heterotoma		L. syphax					L. heterotoma				L. syphax
Replicate	dsGFP	dsPTCDS	dsGFP	dsPTCDS				Ovary length		Ovary width		Ovary length		Ovary width
1	1.987	2	1.998	1.92			Replicate	dsGFP	dsPTCDS	dsGFP	dsPTCDS	dsGFP	dsPTCDS	dsGFP	dsPTCDS
2	1.865	1.893	1.887	1.931			1	0.507	0.469	0.3015	0.3255	0.468	0.4315	0.331	0.319
3	1.83	1.768	1.97	1.83			2	0.491	0.4265	0.333	0.2995	0.524	0.4825	0.3135	0.358
4	1.874	1.832	1.823	1.979			3	0.5555	0.473	0.346	0.3365	0.443	0.431	0.3155	0.314
5	1.894	1.752	1.891	2.075			4	0.5215	0.5315	0.319	0.3445	0.4685	0.4315	0.3285	0.2915
6	1.793	1.955	1.956	1.902			5	0.529	0.5085	0.365	0.325	0.5375	0.489	0.305	0.3435
7	1.802	1.677	1.876	1.743			6	0.486	0.5605	0.3785	0.315	0.4065	0.4675	0.2985	0.376
8	1.776	1.894	1.795	2.089			7	0.546	0.519	0.3605	0.3395	0.4785	0.399	0.279	0.314
9	1.979	1.815	2.053	1.782			8	0.5115	0.444	0.3435	0.323	0.4945	0.506	0.3035	0.294
10	1.707	1.794	1.964	1.74			9	0.5445	0.4765	0.3525	0.311	0.439	0.3895	0.2925	0.3865
11	1.67	1.672	1.915	1.938			10	0.476	0.4925	0.292	0.299	0.482	0.402	0.301	0.331
12	2.064	1.864	2.018	1.929			11	0.537	0.516	0.317	0.3125	0.4555	0.526	0.337	0.374
13	1.927	1.76	1.882	1.934			12	0.54	0.466	0.324	0.375	0.441	0.495	0.261	0.3555
14	1.728	1.888	1.837	1.948			13	0.4455	0.5235	0.3275	0.331	0.512	0.4465	0.2905	0.2555
15	1.807	1.752	2.058	1.823			14	0.4625	0.48	0.309	0.344	0.507	0.463	0.268	0.3305
16	1.728	1.844	1.731	1.95			15	0.473	0.4855	0.325	0.3525	0.549	0.4205	0.2505	0.268
17	1.881	1.721	1.955	2.023			16	0.4175	0.398	0.407	0.306	0.5095	0.39	0.303	0.365
18	1.721	1.767	1.982	1.923			17	0.42	0.523	0.297	0.2655	0.4405	0.442	0.3195	0.3105
19	1.821	1.706	1.878	1.802			18	0.4525	0.4375	0.235	0.2725	0.3785	0.471	0.3415	0.355
20	1.69	1.848	1.972	1.998			19	0.5	0.47	0.324	0.2375	0.3305	0.4275	0.308	0.3095
21	1.98	1.722	1.838	1.775			20	0.428	0.4715	0.29	0.266	0.3895	0.4075	0.382	0.271
22	1.976	1.818	1.841	2.081			21	0.484	0.459	0.234	0.304	0.4195	0.4625	0.3605	0.289
23	1.951	1.766	1.947	1.871			22	0.506	0.4805	0.322	0.354	0.4595	0.437	0.282	0.341
24	1.711	1.679	1.773	1.904			23	0.508	0.496	0.319	0.3195	0.51	0.389	0.353	0.2935
25	1.79	1.79	1.81	2.08			24	0.4645	0.536	0.3525	0.265	0.478	0.3845	0.288	0.2895
26	1.748	1.859					25	0.461	0.5595	0.346	0.2565	0.437	0.456	0.2915	0.2645
27	1.792	1.663					26	0.51	0.4775	0.247	0.311
28	1.838	1.793					27	0.498	0.4455	0.3205	0.285
29	1.872	1.78					28	0.463	0.5155	0.301	0.242
30	1.636	1.662					29	0.546	0.4235	0.3255	0.292
Average	1.82793	1.79113	1.906	1.9188			30	0.516	0.502	0.278	0.244
SEM	0.0198063	0.0157376	0.0174725	0.0210108			Average	0.49335	0.485567	0.31975	0.305133	0.46234	0.4419	0.30816	0.31998
							SEM	0.00710274	0.00721472	0.00709139	0.00661351	0.0104189	0.00791965	0.00624931	0.00756678
