# Supplementary material for: A bacterial gene acquired by parasitoid wasps contributes to venom secretion against host defence
Source: EMBO J. 2026 Jan 28;45(6):1997–2029. doi: 10.1038/s44318-026-00702-6 (PMC12992598; doi:10.1038/s44318-026-00702-6)
Supplement: Supplementary file 5 — DataSet EV4 [file 44318_2026_702_MOESM5_ESM.xlsx]

## Sheet: Sheet1
Dataset EV4. Detailed values of host-searching behaviors for control and PTCDS-knockdown parasitoid wasps.
Y-tube assay											Host-searching time (seconds)
	L. heterotoma											L. heterotoma		L. syphax
	dsGFP				dsPTCDS						Replicates	dsGFP	dsPTCDS	dsGFP	dsPTCDS
Replicate	Total number of wasps	No. in blank	No. in Fly food	Attraction index (AI)	Total number of wasps	No. in blank	No. in Fly food	Attraction index (AI)			1	42.8	44.4	89.2	96.2
1	16	3	7	0.4	16	3	10	0.666667			2	97	56.4	102.2	92.8
2	16	2	8	0.285714	16	4	8	0.25			3	60.8	83.4	63.8	73.4
3	16	4	7	0.466667	16	2	10	0.692308			4	72	82	43	98.2
4	16	4	6	0.428571	16	5	8	0.529412			5	104	58.6	80	85.8
5	16	4	8	0.333333	16	6	10	0.294118			6	93.8	75.6	80.2	107
6	16	3	9	0.692308	16	3	9	0.411765			7	93.6	73.8	83.8	58.4
Average				0.434432				0.474045			8	78.4	77.8	96.8	80.4
SEM				0.0580508				0.0762137			9	74.8	65.4	80.4	68.8
	L. syphax										10	64.6	67.2	89.4	80.4
	dsGFP				dsPTCDS						11	82.8	80.6	81	85.8
Replicate	Total number of wasps	No. in blank	No. in Fly food	Attraction index (AI)	Total number of wasps	No. in blank	No. in Fly food	Attraction index (AI)			12	81.4	59.4	79.8	56.6
1	16	3	7	0.4	16	3	10	0.538462			13	71.8	92.2	82.4	70.6
2	16	2	8	0.6	16	4	8	0.333333			14	89.6	90.8	66.6	86.8
3	16	4	7	0.272727	16	2	10	0.666667			15	73.8	85	74.6	86
4	16	4	6	0.2	16	5	8	0.230769			Average	78.7467	72.84	79.5467	81.8133
5	16	4	8	0.333333	16	6	10	0.25			SEM	4.08698	3.57484	3.65578	3.68944
6	16	3	9	0.5	16	3	9	0.5
Average				0.384343				0.419872
SEM				0.0603247				0.0715302
