# Supplementary material for: A bacterial gene acquired by parasitoid wasps contributes to venom secretion against host defence
Source: EMBO J. 2026 Jan 28;45(6):1997–2029. doi: 10.1038/s44318-026-00702-6 (PMC12992598; doi:10.1038/s44318-026-00702-6)
Supplement: Supplementary file 6 — DataSet EV5 [file 44318_2026_702_MOESM6_ESM.xlsx]

## Sheet: Sheet1
Dataset EV5. Detailed values of oviposition rate and emergence rate between control and PTCDS-knockdown parasitoid wasps.
Oviposition rate of wasps
	L. heterotoma
	Host: D. melanogaster		Host: D. simulans		Host: D. sechellia		Host: D. pseudoobscura		Host: D. mauritiana		Host: D. santomea
Replicate	dsGFP	dsPTCDS	dsGFP	dsPTCDS	dsGFP	dsPTCDS	dsGFP	dsPTCDS	dsGFP	dsPTCDS	dsGFP	dsPTCDS
1	0.925373	0.9375	0.94697	0.9375	0.92638	0.915663	0.921875	0.878788	0.935065	0.9	0.858333	0.901786
2	0.901316	0.851852	0.861538	0.882812	0.897638	0.820513	0.845454	0.946154	0.910714	0.844037	0.935484	0.854701
3	0.943089	0.919355	0.878261	0.901639	0.905882	0.903509	0.907801	0.872549	0.936508	0.895833	0.833333	0.890511
Average	0.923259	0.902902	0.89559	0.907317	0.909967	0.879895	0.89171	0.899164	0.927429	0.879957	0.875717	0.882333
SEM	0.0121052	0.0260571	0.0261396	0.0160402	0.00854491	0.0298976	0.023482	0.023564	0.00836776	0.0180002	0.0307426	0.014194
	L. syphax
	Host: D. melanogaster		Host: D. simulans		Host: D. sechellia		Host: D. pseudoobscura		Host: D. mauritiana		Host: D. santomea
Replicate	dsGFP	dsPTCDS	dsGFP	dsPTCDS	dsGFP	dsPTCDS	dsGFP	dsPTCDS	dsGFP	dsPTCDS	dsGFP	dsPTCDS
1	0.865854	0.797101	0.880597	0.876712	0.888889	0.9	0.893333	0.847458	0.930233	0.893617	0.909091	0.888889
2	0.836957	0.928571	0.804348	0.833333	0.928571	0.888889	0.857143	0.931034	0.875	0.833333	0.883333	0.833333
3	0.945946	0.901235	0.877551	0.903226	0.875	0.855556	0.888889	0.904762	0.88	0.876712	0.894737	0.920635
Average	0.882919	0.875636	0.854165	0.87109	0.897487	0.881481	0.879788	0.894418	0.895078	0.867888	0.89572	0.880952
SEM	0.032599	0.0400523	0.0249242	0.0203711	0.0160511	0.0133539	0.0113952	0.0246747	0.0176367	0.0179531	0.00745182	0.0255123
Emergence rate of wasp offsprings
	L. heterotoma
	Host: D. melanogaster		Host: D. simulans		Host: D. sechellia		Host: D. pseudoobscura		Host: D. mauritiana		Host: D. santomea
Replicate	dsGFP	dsPTCDS	dsGFP	dsPTCDS	dsGFP	dsPTCDS	dsGFP	dsPTCDS	dsGFP	dsPTCDS	dsGFP	dsPTCDS
1	0.811321	0.347181	0.819718	0.379939	0.684058	0.291803	0.672922	0.240437	0.797368	0.48949	0.62987	0.0106771
2	0.79822	0.31856	0.753086	0.406977	0.767313	0.377143	0.75	0.277457	0.70088	0.517046	0.479532	0.0652819
3	0.849858	0.290761	0.676136	0.363409	0.732044	0.438692	0.799401	0.317308	0.746398	0.368831	0.473239	0.044164
Average	0.8198	0.318834	0.749647	0.383441	0.727805	0.369213	0.740775	0.2784	0.748215	0.458455	0.527547	0.040041
SEM	0.0154979	0.0162877	0.0414842	0.0126984	0.0241269	0.0425881	0.0368015	0.0221956	0.0278687	0.0455127	0.0511937	0.0158973
	L. syphax
	Host: D. melanogaster		Host: D. simulans		Host: D. sechellia		Host: D. pseudoobscura		Host: D. mauritiana		Host: D. santomea
Replicate	dsGFP	dsPTCDS	dsGFP	dsPTCDS	dsGFP	dsPTCDS	dsGFP	dsPTCDS	dsGFP	dsPTCDS	dsGFP	dsPTCDS
1	0.614583	0.237569	0.53202	0.259259	0.409326	0.160221	0.417266	0.165681	0.435897	0.105634	0.470238	0.0734463
2	0.579487	0.145454	0.645714	0.148387	0.45641	0.295918	0.565476	0.297619	0.487179	0.142857	0.593407	0.17284
3	0.583784	0.12234	0.427083	0.0670103	0.394737	0.20548	0.43617	0.213483	0.521277	0.180851	0.488889	0.116022
Average	0.592618	0.168455	0.534939	0.158219	0.420158	0.22054	0.472971	0.225594	0.481451	0.143114	0.517511	0.120769
SEM	0.0110524	0.0351955	0.0631302	0.0557148	0.0186091	0.0398896	0.0465735	0.0385657	0.0248127	0.0217137	0.0383277	0.0287904
