# Supplementary material for: A bacterial gene acquired by parasitoid wasps contributes to venom secretion against host defence
Source: EMBO J. 2026 Jan 28;45(6):1997–2029. doi: 10.1038/s44318-026-00702-6 (PMC12992598; doi:10.1038/s44318-026-00702-6)
Supplement: Supplementary file 7 — DataSet EV6 [file 44318_2026_702_MOESM7_ESM.xlsx]

## Sheet: Sheet1
Dataset EV6. Detailed values of encapsulation rate and number of hemocytes for the D. melanogaster host larvae parasitized by control and PTCDS-knockdown parasitoid wasps.
Encapsulation rate of the D. melanogaster host larva (%)							Number of hemocytes in each parasitized D. melanogaster host larva
	L. heterotoma		L. syphax					L. heterotoma		L. syphax
Replicate	dsGFP	dsPTCDS	dsGFP	dsPTCDS			Replicate	dsGFP	dsPTCDS	dsGFP	dsPTCDS
1	1.26582	46.8992	9.09091	61.0063			1	2500	4800	2400	5200
2	1.39373	49.2754	21.256	51.5152			2	4000	4000	3300	5400
3	2.64901	51.4754	18.5185	67.284			3	4600	5800	5100	5300
Average	1.76952	49.2167	16.2885	59.9351			4	3200	5600	2600	5500
SEM	0.441291	1.32136	3.68453	4.58346			5	2900	5200	2400	6200
							6	3200	5200	4700	6000
							7	3000	5100	3900	5600
							8	3600	6700	3700	5500
							9	3500	5800	4500	6800
							10	3300	5100	3700	6100
							Average	3380	5330	3630	5760
							SEM	187.261	225.61	304.43	158.605
