# Supplementary material for: A bacterial gene acquired by parasitoid wasps contributes to venom secretion against host defence
Source: EMBO J. 2026 Jan 28;45(6):1997–2029. doi: 10.1038/s44318-026-00702-6 (PMC12992598; doi:10.1038/s44318-026-00702-6)
Supplement: Supplementary file 10 — DataSet EV9 [file 44318_2026_702_MOESM10_ESM.xlsx]

## Sheet: Sheet1
Dataset EV9. The composition of venom proteins between control and PTCDS-knockdown L. heterotoma.					Venom genes that completely matched less than three proteomic peptides in PTCDS-knockdown L. heterotoma were marked yellow.
Venom_protein_id	dsGFP_Peptides	dsGFP_iBAQ	dsGFP_Intensity	dsGFP_Identified or Quantified	dsPTCDS_Peptides	dsPTCDS_iBAQ	dsPTCDS_Intensity	dsPTCDS_Identified or Quantified
LhChr001.038	4	217730	4137000	Quantified	4	155370	2952100	Quantified
LhChr001.091	25	253880	11678000	Quantified	25	228240	10499000	Quantified
LhChr001.1029	5	980840	3923400	Quantified	5	1360500	5441800	Quantified
LhChr001.1108	9	2704200	40563000	Quantified	9	1648700	24730000	Quantified
LhChr001.1147	4	2717700	19024000	Quantified	3	547460	3832200	Quantified
LhChr001.117	4	876460	10518000	Quantified	4	489050	5868600	Quantified
LhChr001.1180	16	3211400	54594000	Quantified	15	2568200	43660000	Quantified
LhChr001.1270	8	120320	1684500	Quantified	8	210250	2943500	Quantified
LhChr001.1305	17	136510	3139800	Quantified	17	78905	1814800	Quantified
LhChr001.1306	20	1410100	36662000	Quantified	21	1356000	35257000	Quantified
LhChr001.142	13	224220	8968800	Quantified	14	251870	10075000	Quantified
LhChr001.1500	21	45240	2759700	Quantified	18	23483	1432500	Quantified
LhChr001.1521	5	163420	2941500	Quantified	5	105850	1905300	Quantified
LhChr001.1522	8	861100	13778000	Quantified	8	691140	11058000	Quantified
LhChr001.1523	5	6613800	46297000	Quantified	5	5822500	40758000	Quantified
LhChr001.1524	6	4272200	34178000	Quantified	6	2733900	21871000	Quantified
LhChr001.1643	6	73057	1680300	Quantified	6	43688	1004800	Quantified
LhChr001.1716	19	38473000	500150000	Quantified	17	33112000	430460000	Quantified
LhChr001.1861	56	2736600	249030000	Quantified	56	2918600	265590000	Quantified
LhChr001.1880	9	2612200	39183000	Quantified	9	1931400	28971000	Quantified
LhChr001.1882	12	372520	7077900	Quantified	11	376210	7148000	Quantified
LhChr001.1883	8	164370	2465500	Quantified	8	167190	2507800	Quantified
LhChr001.1888	6	77331	1314600	Quantified	6	76248	1296200	Quantified
LhChr001.1965	5	3097	108400	Quantified	4	2683.9	93937	Quantified
LhChr001.1995	3	1161600	5808100	Quantified	3	988390	4942000	Quantified
LhChr001.1996	4	645400	3227000	Quantified	4	468010	2340000	Quantified
LhChr001.203	12	1368500	16422000	Quantified	11	1055800	12670000	Quantified
LhChr001.269	12	3387600	50813000	Quantified	11	1962800	29442000	Quantified
LhChr001.901	3	1171400	5857100	Quantified	4	1347500	6737600	Quantified
LhChr002.1117	10	2655000	23895000	Quantified	10	3970400	35734000	Quantified
LhChr002.1125	25	638420	21068000	Quantified	21	513450	16944000	Quantified
LhChr002.1140	10	484240	11622000	Quantified	10	500890	12021000	Quantified
LhChr002.1228	9	618880	10521000	Quantified	9	546830	9296100	Quantified
LhChr002.1230	24	1781900	62365000	Quantified	24	1535900	53755000	Quantified
LhChr002.1482	14	89894	3326100	Quantified	15	74496	2756300	Quantified
LhChr002.1509	19	278570	12257000	Quantified	18	155770	6854100	Quantified
LhChr002.701	3	415900	2079500	Quantified	2	153720	768580
LhChr002.973	8	1594500	14350000	Quantified	8	964290	8678600	Quantified
LhChr003.008	13	56784	2384900	Quantified	12	61511	2583400	Quantified
LhChr003.035	6	281800	5072500	Quantified	6	138570	2494300	Quantified
LhChr003.073	3	24206	217860	Quantified	3	31018	279160	Quantified
LhChr003.1203	11	208560	3962700	Quantified	11	186710	3547500	Quantified
LhChr003.1290	13	597800	11358000	Quantified	13	601050	11420000	Quantified
LhChr003.1304	17	2269000	47650000	Quantified	17	2454100	51537000	Quantified
LhChr003.1305	5	55679	556790	Quantified	5	59680	596800	Quantified
LhChr003.1309	12	657200	11830000	Quantified	13	659060	11863000	Quantified
LhChr003.1310	12	556020	10564000	Quantified	12	493110	9369000	Quantified
LhChr003.1311	16	403650	7669400	Quantified	15	335040	6365800	Quantified
LhChr003.1312	14	472940	8040000	Quantified	13	401890	6832100	Quantified
LhChr003.1344	7	69913	1118600	Quantified	7	132610	2121800	Quantified
LhChr003.1345	12	89378	2770700	Quantified	12	97246	3014600	Quantified
LhChr003.341	3	6449.8	122550	Quantified	3	13717	260630	Quantified
LhChr003.834	3	1040200	6241100	Quantified	3	839180	5035100	Quantified
LhChr003.865	13	100840	2016800	Quantified	13	207580	4151600	Quantified
LhChr003.990	3	92366	831290	Quantified	3	123730	1113600	Quantified
LhChr004.013	4	5088.4	137390	Quantified	5	7371.4	199030	Quantified
LhChr004.020	3	14402	158430	Quantified	3	18274	201010	Quantified
LhChr004.112	7	214880	4512500	Quantified	7	207220	4351600	Quantified
LhChr004.118	3	2372300	16606000	Quantified	3	1030300	7211900	Quantified
LhChr004.1248	4	8288600	33154000	Quantified	4	1941200	7764700	Quantified
LhChr004.1293	7	3519600	31677000	Quantified	7	2113800	19024000	Quantified
LhChr004.1297	22	3133400	81468000	Quantified	21	2769700	72011000	Quantified
LhChr004.1392	11	649820	8447700	Quantified	11	570290	7413800	Quantified
LhChr004.438	5	763070	9156800	Quantified	5	558480	6701700	Quantified
LhChr004.781	3	10036	140510	Quantified	3	6849.4	95892	Quantified
LhChr005.030	15	4279900	81318000	Quantified	15	3231100	61391000	Quantified
LhChr005.119	3	376330	2258000	Quantified	4	456900	2741400	Quantified
LhChr005.921	3	60918	670090	Quantified	3	116510	1281600	Quantified
LhChr005.155	41	287340	26148000	Quantified	39	210380	19145000	Quantified
LhChr005.423	24	92945	6785000	Quantified	25	93879	6853100	Quantified
LhChr005.489	5	61254	1041300	Quantified	4	43743	743620	Quantified
LhChr005.490	20	3398900	91771000	Quantified	18	3135200	84651000	Quantified
LhChr005.625	11	1962700	33367000	Quantified	12	1881600	31988000	Quantified
LhChr005.626	4	199250	1594000	Quantified	5	221820	1774500	Quantified
LhChr005.735	13	41644	1332600	Quantified	13	47471	1519100	Quantified
LhChr006.046	9	491600	9340400	Quantified	7	340920	6477500	Quantified
LhChr006.138	3	615270	4306900	Quantified	2	528660	3700600
LhChr006.1480	3	2212800	13277000	Quantified	3	2569500	15417000	Quantified
LhChr006.1494	8	8896400	80067000	Quantified	8	9959900	89639000	Quantified
LhChr006.1495	12	10592000	95331000	Quantified	10	8187700	73690000	Quantified
LhChr006.1498	14	12265000	134910000	Quantified	14	10489000	115370000	Quantified
LhChr006.1544	6	434950	5654300	Quantified	5	318720	4143400	Quantified
LhChr006.1547	17	1122300	97638000	Quantified	15	828760	72102000	Quantified
LhChr006.1628	3	101400	811230	Quantified	3	195350	1562800	Quantified
LhChr006.1650	6	15278000	91670000	Quantified	6	9641900	57851000	Quantified
LhChr006.1660	3	3231900	32319000	Quantified	3	4879600	48796000	Quantified
LhChr006.1662	60	496460	49149000	Quantified	56	597540	59156000	Quantified
LhChr006.1690	4	201600	6652900	Quantified	4	111830	3690400	Quantified
LhChr006.1708	20	1239900	35957000	Quantified	18	645200	18711000	Quantified
LhChr006.1710	10	2565700	53880000	Quantified	9	2044900	42944000	Quantified
LhChr006.1715	20	19524000	292860000	Quantified	18	16468000	247020000	Quantified
LhChr006.1736	10	116240	2557300	Quantified	11	79950	1758900	Quantified
LhChr006.1762	20	11895000	178430000	Quantified	19	8284300	124270000	Quantified
LhChr006.1781	21	186040	7999600	Quantified	22	213610	9185300	Quantified
LhChr006.1796	5	4231000	29617000	Quantified	5	1939200	13575000	Quantified
LhChr006.1813	13	57898	2605400	Quantified	12	49108	2209800	Quantified
LhChr006.1867	40	1504500	90268000	Quantified	40	1422100	85323000	Quantified
LhChr006.1882	5	2140900	8563700	Quantified	5	1856800	7427100	Quantified
LhChr006.1883	3	893980	4469900	Quantified	4	1312800	6563800	Quantified
LhChr006.251	17	4984500	119630000	Quantified	16	4109000	98615000	Quantified
LhChr006.252	15	646660	14227000	Quantified	14	531990	11704000	Quantified
LhChr006.301	5	493270	7399100	Quantified	5	380790	5711900	Quantified
LhChr006.306	6	136570	1775400	Quantified	6	143880	1870400	Quantified
LhChr006.407	9	3450500	31054000	Quantified	9	2285400	20569000	Quantified
LhChr006.494	10	638840	11499000	Quantified	10	335990	6047800	Quantified
LhChr006.501	11	725490	17412000	Quantified	11	795800	19099000	Quantified
LhChr006.504	12	1255300	25107000	Quantified	12	957430	19149000	Quantified
LhChr006.526	11	451100	8570800	Quantified	10	352680	6701000	Quantified
LhChr006.528	6	138370	2352200	Quantified	6	97246	1653200	Quantified
LhChr006.546	14	574490	16086000	Quantified	14	579350	16222000	Quantified
LhChr006.547	16	483590	14508000	Quantified	17	399250	11978000	Quantified
LhChr006.596	7	327340	4582700	Quantified	6	176660	2473200	Quantified
LhChr006.597	12	3319100	69702000	Quantified	12	2846000	59766000	Quantified
LhChr006.605	11	407400	5296100	Quantified	10	306470	3984000	Quantified
LhChr006.664	5	510270	15818000	Quantified	5	160900	4987900	Quantified
LhChr006.666	25	319300	10856000	Quantified	24	206140	7008700	Quantified
LhChr006.726	7	348480	8712100	Quantified	7	178650	4466200	Quantified
LhChr006.727	5	159540	1595400	Quantified	4	96271	962710	Quantified
LhChr006.728	30	736980	46430000	Quantified	30	638930	40253000	Quantified
LhChr006.731	22	178770	6257100	Quantified	22	140210	4907400	Quantified
LhChr006.741	4	233100	2797200	Quantified	4	179070	2148800	Quantified
LhChr006.742	4	159110	1591100	Quantified	4	125300	1253000	Quantified
LhChr007.081	7	17825	427810	Quantified	6	20047	481130	Quantified
LhChr007.097	24	166360	7319600	Quantified	21	113580	4997600	Quantified
LhChr007.098	17	817530	26979000	Quantified	20	610740	20155000	Quantified
LhChr007.1276	21	3407200	102220000	Quantified	20	4033500	121010000	Quantified
LhChr007.1334	6	10656000	106560000	Quantified	6	10793000	107930000	Quantified
LhChr007.1454	9	233370	10502000	Quantified	10	225900	10165000	Quantified
LhChr007.1488	19	403170	13708000	Quantified	18	211880	7203800	Quantified
LhChr007.1491	4	36856	515980	Quantified	3	21310	298350	Quantified
LhChr007.158	24	708570	24091000	Quantified	20	308700	10496000	Quantified
LhChr007.1624	10	2206600	30893000	Quantified	10	1093900	15314000	Quantified
LhChr007.192	19	531800	27654000	Quantified	19	611320	31789000	Quantified
LhChr007.194	3	1938800	11633000	Quantified	4	1080200	6480900	Quantified
LhChr007.204	7	287060	4018900	Quantified	6	136970	1917600	Quantified
LhChr007.205	10	3925600	27479000	Quantified	10	3142500	21997000	Quantified
LhChr007.206	9	139880	2378000	Quantified	7	102050	1734800	Quantified
LhChr007.207	31	2086200	91794000	Quantified	30	1868800	82229000	Quantified
LhChr007.224	6	234430	3516500	Quantified	6	178930	2684000	Quantified
LhChr007.225	18	10141000	141970000	Quantified	17	12605000	176470000	Quantified
LhChr007.262	6	3282200	36104000	Quantified	6	2171700	23889000	Quantified
LhChr007.357	3	6651200	26605000	Quantified	3	4670600	18683000	Quantified
LhChr007.383	10	121310	3518000	Quantified	10	113090	3279600	Quantified
LhChr008.087	10	2014700	20147000	Quantified	10	1801600	18016000	Quantified
LhChr008.088	7	2516300	30195000	Quantified	7	1886100	22633000	Quantified
LhChr008.108	30	555200	28315000	Quantified	31	622290	31737000	Quantified
LhChr008.1318	6	206310	4538800	Quantified	6	120310	2646800	Quantified
LhChr008.1356	10	307710	6154200	Quantified	9	146490	2929700	Quantified
LhChr008.1357	8	467190	3270300	Quantified	8	222630	1558400	Quantified
LhChr008.257	9	697680	9069800	Quantified	9	599410	7792300	Quantified
LhChr008.340	5	440330	5284000	Quantified	5	459450	5513400	Quantified
LhChr008.599	6	108670	1956000	Quantified	6	52986	953750	Quantified
LhChr008.611	18	4370800	91786000	Quantified	18	3125600	65637000	Quantified
LhChr008.620	4	391170	3911700	Quantified	4	283200	2832000	Quantified
LhChr008.622	5	26563	531260	Quantified	6	38072	761450	Quantified
LhChr008.623	9	133260	2531900	Quantified	9	102800	1953300	Quantified
LhChr008.670	13	10972000	142640000	Quantified	14	8908900	115820000	Quantified
LhChr009.1237	6	116660	1050000	Quantified	5	57411	516700	Quantified
LhChr009.129	24	763010	32810000	Quantified	24	625770	26908000	Quantified
LhChr009.161	32	1023400	33773000	Quantified	30	564280	18621000	Quantified
LhChr009.163	6	38284000	191420000	Quantified	7	35383000	176910000	Quantified
LhChr009.166	32	2470700	91418000	Quantified	33	2615000	96755000	Quantified
LhChr009.167	12	7831000	109630000	Quantified	12	6477300	90683000	Quantified
LhChr009.185	3	1955400	13688000	Quantified	3	524960	3674700	Quantified
LhChr009.257	5	351120	2808900	Quantified	5	415420	3323400	Quantified
LhChr009.259	5	142770	1713200	Quantified	5	94548	1134600	Quantified
LhChr009.260	10	4451200	26707000	Quantified	10	3143700	18862000	Quantified
LhChr009.261	12	623500	8728900	Quantified	11	424520	5943300	Quantified
LhChr009.263	3	21478	128870	Quantified	3	15063	90375	Quantified
LhChr009.267	4	5988400	17965000	Quantified	4	4766700	14300000	Quantified
LhChr009.479	6	38744000	387440000	Quantified	6	23125000	231250000	Quantified
LhChr009.519	6	25310	582130	Quantified	6	39611	911060	Quantified
LhChr009.577	9	76379	1985800	Quantified	9	66696	1734100	Quantified
LhChr009.583	6	196520	3340900	Quantified	5	154490	2626300	Quantified
LhChr009.586	16	2414700	53123000	Quantified	16	1823000	40106000	Quantified
LhChr009.587	8	3526500	38791000	Quantified	7	1702900	18732000	Quantified
LhChr009.588	17	2909800	75654000	Quantified	17	1973200	51302000	Quantified
LhChr009.591	7	567760	7948600	Quantified	7	391210	5476900	Quantified
LhChr009.596	7	901670	14427000	Quantified	7	617500	9879900	Quantified
LhChr009.597	8	248320	4469800	Quantified	8	115980	2087600	Quantified
LhChr009.685	10	22207	688430	Quantified	10	31570	978670	Quantified
LhChr009.850	3	730010	1460000	Quantified	3	535170	1070300	Quantified
LhChr009.855	4	498420	5981100	Quantified	4	367130	4405600	Quantified
LhChr010.075	4	778090	4668500	Quantified	4	671880	4031300	Quantified
LhChr010.1104	3	11990	203820	Quantified	2	2254.2	38321
LhChr010.1120	6	92005	1196100	Quantified	5	70042	910540	Quantified
LhChr010.1137	7	15237	380930	Quantified	7	14278	356950	Quantified
LhChr010.166	3	17687	159190	Quantified	2	20684	186160
LhChr010.224	6	25983	441710	Quantified	6	8646.5	146990	Quantified
LhChr010.250	6	128180	3076300	Quantified	7	151930	3646300	Quantified
LhChr010.370	10	369380	4801900	Quantified	10	360080	4681000	Quantified
LhChr010.372	10	712090	12106000	Quantified	10	639370	10869000	Quantified
LhChr010.396	6	5609900	39269000	Quantified	6	5618600	39330000	Quantified
LhChr010.464	17	878080	21074000	Quantified	17	854110	20499000	Quantified
LhChr010.881	6	22873	480320	Quantified	6	27363	574630	Quantified
LhCtg011.012	3	19656	294850	Quantified	3	29709	445640	Quantified
LhCtg014.004	11	5392500	43140000	Quantified	11	3932900	31463000	Quantified
LhCtg015.007	6	11328	396490	Quantified	5	9516.9	333090	Quantified
LhCtg068.004	13	195220	8003800	Quantified	13	146580	6009600	Quantified
LhCtg091.001	6	3271300	19628000	Quantified	6	3322600	19935000	Quantified
LhCtg091.002	5	2195100	10976000	Quantified	5	1819300	9096700	Quantified
LhCtg097.001	16	271640	7877700	Quantified	16	340150	9864300	Quantified
LhCtg306.001	18	804870	20122000	Quantified	18	677820	16945000	Quantified
LhCtg358.002	5	624720	6247200	Quantified	5	318220	3182200	Quantified
LhCtg358.003	8	259160	7774700	Quantified	8	169020	5070700	Quantified
LhCtg370.004	9	213750	4702500	Quantified	7	200560	4412400	Quantified
LhCtg395.004	4	19907	258790	Quantified	4	12270	159520	Quantified
LhCtg426.001	5	42300	719100	Quantified	5	65342	1110800	Quantified
LhCtg445.003	21	7463800	149280000	Quantified	19	6742900	134860000	Quantified
