# Supplementary material for: A bacterial gene acquired by parasitoid wasps contributes to venom secretion against host defence
Source: EMBO J. 2026 Jan 28;45(6):1997–2029. doi: 10.1038/s44318-026-00702-6 (PMC12992598; doi:10.1038/s44318-026-00702-6)
Supplement: Supplementary file 12 — DataSet EV11 [file 44318_2026_702_MOESM12_ESM.xlsx]

## Sheet: Sheet1
Dataset EV11. The list of differentially expressed genes between PTCDS-knockdown and control venom gland of L. heterotoma.
Gene_id	dsPTCDS-1	dsPTCDS-2	dsPTCDS-3	dsGFP-1	dsGFP-2	dsGFP-3	Differentially expressed genes	Flybase_ID	Flybase_Symbol
LhChr001.004	12.1745	13.0989	10.587	12.3594	21.2749	13.3576	Down-regulated	FBgn0289650	jbug
LhChr001.005	3.56615	4.22359	2.85965	1.05122	1.70463	1.08312	Up-regulated	FBgn0036686	CG7728
LhChr001.031	8.77118	10.76	9.93497	13.0386	16.3952	13.645	Down-regulated	NA	NA
LhChr001.034	14.5256	20.8022	14.7161	3.52167	3.1895	3.25198	Up-regulated	FBgn0051036	CG31036
LhChr001.038	448.59	582.369	354.009	605.704	807.897	614.332	Down-regulated	NA	NA
LhChr001.042	1.4274	0.952278	0.505456	2.28133	4.35053	2.03808	Down-regulated	NA	NA
LhChr001.043	43.4292	51.0202	31.6608	76.0167	121.721	73.5958	Down-regulated	FBgn0014163	fax
LhChr001.046	46.1347	42.4592	36.0423	48.509	78.737	42.8712	Down-regulated	FBgn0037643	ScsbetaA
LhChr001.068	5.98677	5.99103	6.98581	2.67685	2.98817	2.76087	Up-regulated	FBgn0034535	CG11110
LhChr001.077	1.12491	0.921413	0.652098	2.20018	2.19435	2.18553	Down-regulated	NA	NA
LhChr001.080	16.4769	15.5893	16.0895	3.45802	5.14692	1.61181	Up-regulated	NA	NA
LhChr001.083	2.4427	2.50998	2.13896	2.63187	4.16958	2.83916	Down-regulated	FBgn0003416	sl
LhChr001.090	19.4892	24.7124	19.656	7.64918	14.5445	9.34835	Up-regulated	FBgn0000116	Argk1
LhChr001.095	43.5749	34.6901	55.7157	7.25138	17.1899	5.39269	Up-regulated	FBgn0038302	Sat
LhChr001.096	7.29748	4.86845	10.3364	3.32076	2.35076	2.11411	Up-regulated	FBgn0038302	Sat
LhChr001.1006	5.16478	7.08998	5.04686	2.85281	2.51093	2.63386	Up-regulated	FBgn0026751	XRCC1
LhChr001.1008	180.037	156.326	161.099	69.7176	74.566	66.7782	Up-regulated	NA	NA
LhChr001.101	60.0522	47.7311	55.4291	72.2569	73.9019	64.537	Down-regulated	FBgn0040660	CG13551
LhChr001.1024	213.635	283.377	260.539	102.437	102.979	104.871	Up-regulated	FBgn0086904	Nacalpha
LhChr001.1031	25.4829	40.409	37.322	12.159	25.033	10.5203	Up-regulated	NA	NA
LhChr001.1033	132.349	104.459	126.133	188.331	175.989	171.962	Down-regulated	FBgn0021795	Tapdelta
LhChr001.1104	0.5537	0.533572	0.169928	3.35542	2.19983	4.96504	Down-regulated	FBgn0028920	CG8997
LhChr001.1105	1.72835	1.77656	0.589357	9.97506	5.62944	14.1033	Down-regulated	FBgn0053306	CG33306
LhChr001.1106	4.74336	6.89673	5.75863	8.79655	12.7183	13.1918	Down-regulated	NA	NA
LhChr001.1108	2669.16	2584.57	2450.49	4001.76	3916.67	4288.45	Down-regulated	NA	NA
LhChr001.1127	5.33409	7.47092	5.48275	2.01254	3.53915	2.54432	Up-regulated	FBgn0286075	DNAlig3
LhChr001.1131	5.94283	6.93521	6.89372	2.56453	3.33699	2.71337	Up-regulated	FBgn0036018	CG3335
LhChr001.114	4.49182	4.46233	2.85729	5.91073	8.72912	4.11278	Down-regulated	FBgn0262743	Fs(2)Ket
LhChr001.1147	2747.61	2119.86	1408.67	8911.71	9506.27	9211.41	Down-regulated	FBgn0036986	CG5282
LhChr001.1148	10.1192	21.1726	12.8103	2.95661	2.68926	3.36868	Up-regulated	NA	NA
LhChr001.1154	200.002	263.383	221.337	283.39	340.005	316.512	Down-regulated	FBgn0025678	CaBP1
LhChr001.116	3.37451	3.70552	1.52837	3.58103	9.75705	3.2724	Down-regulated	FBgn0026323	Tak1
LhChr001.1168	701.747	739.812	886.936	414.833	440.089	443.157	Up-regulated	FBgn0011272	RpL13
LhChr001.117	1131.34	968.369	920.65	1459.89	1954.4	1372.24	Down-regulated	NA	NA
LhChr001.1173	43.6111	61.6322	46.6575	25.22	25.6904	24.5388	Up-regulated	FBgn0002031	Phb1
LhChr001.119	86.74	36.5247	49.5214	131.123	116.099	129.987	Down-regulated	NA	NA
LhChr001.120	6.48437	6.77936	7.44213	2.88371	2.2319	3.11835	Up-regulated	NA	NA
LhChr001.1203	73.6992	69.3883	79.8653	106.886	103.453	121.605	Down-regulated	FBgn0041191	Rheb
LhChr001.1225	33.0426	40.6047	35.6083	58.9322	66.8382	68.0797	Down-regulated	NA	NA
LhChr001.1226	10.3257	10.6801	8.43962	14.2068	24.2531	12.3935	Down-regulated	FBgn0283427	FASN1
LhChr001.1243	0.662745	0.697957	0.217921	1.76223	4.80357	0.916898	Down-regulated	FBgn0035348	CG16758
LhChr001.1248	0.870219	0.685059	0.616305	1.40241	3.45448	1.36137	Down-regulated	FBgn0035264	Oseg4
LhChr001.1261	1.05576	0.872038	0.532296	1.10984	7.50635	0.56802	Down-regulated	FBgn0045063	fdl
LhChr001.1283	170.113	244.946	228.783	59.0064	93.882	64.9216	Up-regulated	FBgn0030719	eIF5
LhChr001.1300	723.756	769.688	857.42	392.002	434.265	456.917	Up-regulated	FBgn0039857	RpL6
LhChr001.131	3.41096	2.89664	3.14041	6.42875	5.63125	5.56286	Down-regulated	NA	NA
LhChr001.133	0.313438	0.181226	0.256513	1.08539	1.27894	1.51773	Down-regulated	NA	NA
LhChr001.1337	69.085	107.54	83.8674	43.9003	48.4552	41.9591	Up-regulated	FBgn0037231	Vps24
LhChr001.1344	10.7718	9.39682	10.7294	14.1243	15.8887	14.1328	Down-regulated	FBgn0037341	CG12746
LhChr001.1383	49.949	62.6426	45.3256	25.6132	24.6562	25.7137	Up-regulated	FBgn0026084	cib
LhChr001.1388	18.9814	16.2217	16.9651	23.1907	25.9261	24.9127	Down-regulated	FBgn0040064	Acaa
LhChr001.1394	28.3719	25.755	29.3359	12.4026	11.8284	14.509	Up-regulated	FBgn0030678	CG11679
LhChr001.1397	1.18373	0.855522	1.50502	2.26913	2.88711	2.04708	Down-regulated	NA	NA
LhChr001.1405	0.714289	0.587991	0.70222	1.09001	1.48587	0.869567	Down-regulated	FBgn0024150	Ac78C
LhChr001.1441	180.3	170.993	176.696	234.662	238.147	231.868	Down-regulated	FBgn0262801	twr
LhChr001.1448	3.40278	3.71441	3.8891	5.30759	6.63358	6.91274	Down-regulated	FBgn0038611	CG14309
LhChr001.1458	26.3118	27.2162	28.3364	12.3297	10.8476	13.0524	Up-regulated	FBgn0032680	Ntf-2r
LhChr001.1464	5.5251	6.45708	8.15343	2.96828	3.18095	2.70383	Up-regulated	FBgn0037489	Noc3
LhChr001.1475	11.8112	15.6796	16.065	3.76284	5.14403	4.4991	Up-regulated	FBgn0030630	CG12608
LhChr001.1477	0.386425	0.139642	0.326127	1.05936	1.33816	1.03952	Down-regulated	NA	NA
LhChr001.1478	82.1884	112.613	92.6987	44.2923	45.4073	48.8136	Up-regulated	NA	NA
LhChr001.1482	11.1929	13.6294	10.7185	13.5769	22.8424	10.7413	Down-regulated	FBgn0015805	HDAC1
LhChr001.1500	137.428	150.552	88.4291	205.993	279.573	203.703	Down-regulated	NA	NA
LhChr001.1521	516.987	503.48	429.84	613.383	692.689	664.513	Down-regulated	NA	NA
LhChr001.1570	118.86	108.36	138.547	62.5532	63.5238	68.307	Up-regulated	FBgn0037270	eIF3f1
LhChr001.1585	9.04012	10.308	8.65469	2.1826	3.55023	2.67411	Up-regulated	FBgn0030660	CG8097
LhChr001.159	1.75017	1.55239	1.30007	2.59986	2.61392	2.00631	Down-regulated	NA	NA
LhChr001.1596	24.3097	35.0362	25.0019	12.5587	17.6483	12.6964	Up-regulated	FBgn0030945	Ing3
LhChr001.1601	1.36626	1.12282	1.11081	2.9713	4.1474	2.52536	Down-regulated	FBgn0027655	htt
LhChr001.1607	2.73973	3.1777	2.49203	1.05732	1.40358	0.932371	Up-regulated	FBgn0010926	l(3)07882
LhChr001.1609	245.815	282.612	296.601	130.963	126.935	140.561	Up-regulated	FBgn0000181	bic
LhChr001.1616	72.9552	83.4673	97.3128	26.1877	26.7767	31.5517	Up-regulated	NA	NA
LhChr001.1643	87.6947	92.8965	77.784	117.909	127.447	121.909	Down-regulated	NA	NA
LhChr001.1674	11.439	11.8609	9.17427	16.945	16.803	16.74	Down-regulated	FBgn0039741	CG7943
LhChr001.1675	197.306	174.404	147.417	437.438	361.553	411.56	Down-regulated	FBgn0053169	CG33169
LhChr001.1684	5.22178	5.89498	7.33228	2.70224	3.52396	2.94284	Up-regulated	FBgn0034214	CG6550
LhChr001.1729	12.921	13.2213	14.0354	18.3979	17.7992	19.7577	Down-regulated	NA	NA
LhChr001.1748	22.0665	32.7382	20.0376	30.3332	41.675	32.1505	Down-regulated	NA	NA
LhChr001.1756	1.271	1.32278	0.74892	1.9219	3.45559	1.69588	Down-regulated	FBgn0030055	Rubicon
LhChr001.1763	69.1502	59.0524	49.0583	73.5053	125.474	66.3045	Down-regulated	FBgn0030327	FucT6
LhChr001.1769	28.337	31.8778	33.368	8.71055	7.93762	8.28582	Up-regulated	FBgn0029148	NHP2
LhChr001.1770	3.09496	2.76809	3.14759	3.40016	5.23012	3.77375	Down-regulated	FBgn0039727	Vps13B
LhChr001.1771	131.959	126.269	148.443	162.702	182.987	189.644	Down-regulated	FBgn0037279	Gmppb
LhChr001.1794	24.9321	34.856	30.8203	14.0213	17.8149	15.3238	Up-regulated	FBgn0038810	Srp72
LhChr001.1817	78.173	95.9896	58.4893	93.3496	207.35	79.3712	Down-regulated	FBgn0023529	Grp170
LhChr001.1832	11.4805	16.9373	13.9929	5.8006	6.0409	5.63821	Up-regulated	FBgn0030878	CG6769
LhChr001.1865	11.9695	9.83026	13.7094	5.19484	7.60927	4.63773	Up-regulated	NA	NA
LhChr001.1873	3.81329	1.7746	3.6821	6.36089	6.38161	6.07984	Down-regulated	NA	NA
LhChr001.1885	4.19133	3.39865	4.51773	5.428	7.40944	4.95006	Down-regulated	FBgn0004838	Hrb27C
LhChr001.1892	9.86785	11.6673	7.00062	14.0964	19.7472	14.694	Down-regulated	FBgn0031854	TTLL3A
LhChr001.1893	1.99756	2.23163	1.99498	2.81381	5.20237	3.60673	Down-regulated	NA	NA
LhChr001.1900	28.9948	35.3323	38.9803	18.3364	17.0022	19.2509	Up-regulated	NA	NA
LhChr001.193	449.172	355.374	444.915	713.126	594.41	746.919	Down-regulated	NA	NA
LhChr001.194	13.4375	18.6716	16.7236	6.64744	9.31556	8.12919	Up-regulated	NA	NA
LhChr001.1945	11.7309	15.8692	12.8549	5.62974	6.65416	7.61493	Up-regulated	NA	NA
LhChr001.1965	255.128	354.613	270.621	340.062	439.677	367.845	Down-regulated	FBgn0286818	Pdi
LhChr001.197	7.76273	8.50854	9.38321	1.40178	2.71541	2.03701	Up-regulated	NA	NA
LhChr001.1978	54.5476	66.8884	49.2708	66.683	87.6826	75.1031	Down-regulated	FBgn0036752	Adgf-A
LhChr001.1981	6.8726	6.01535	6.61864	3.21212	3.17822	3.45375	Up-regulated	NA	NA
LhChr001.1982	8.27917	8.68652	9.1656	3.54874	4.66398	3.68301	Up-regulated	FBgn0284251	l(2)05287
LhChr001.1983	3.34061	3.40198	3.6532	1.91711	2.08894	1.70176	Up-regulated	FBgn0086451	Heatr1
LhChr001.1987	4.13393	4.53397	3.40059	5.10379	7.92139	4.29925	Down-regulated	FBgn0034491	Hsl
LhChr001.1988	29.1754	46.7704	38.3858	18.984	15.0071	16.4819	Up-regulated	FBgn0024188	san
LhChr001.2004	2.36448	3.09563	2.17694	1.02527	1.82405	0.902669	Up-regulated	NA	NA
LhChr001.2012	35.0652	48.3266	37.2146	17.9931	18.3605	16.7734	Up-regulated	FBgn0261933	SmD1
LhChr001.2027	9.58255	8.64322	10.8517	4.81154	3.88943	1.16001	Up-regulated	NA	NA
LhChr001.2058	7.61887	12.1497	8.22138	3.46101	4.84524	3.2264	Up-regulated	FBgn0250819	CG33521
LhChr001.2074	20.1485	16.514	16.4547	27.7222	36.8026	27.9532	Down-regulated	FBgn0035763	mrva
LhChr001.2089	3.72872	6.74757	4.32423	2.29685	2.21749	1.82288	Up-regulated	FBgn0034951	CG3860
LhChr001.2093	16.7965	16.3034	15.1475	23.4361	31.6933	21.6708	Down-regulated	FBgn0028692	Rpn2
LhChr001.226	47.8413	41.4134	24.7346	53.1047	122.458	39.4505	Down-regulated	FBgn0034427	CG10474
LhChr001.233	56.4802	76.3393	74.0613	86.0792	93.8848	100.108	Down-regulated	FBgn0011016	SsRbeta
LhChr001.234	5.51554	6.93612	6.51685	9.94768	8.43949	10.4604	Down-regulated	FBgn0052590	CG32590
LhChr001.247	161.654	130.234	166.731	265.831	260.593	279.05	Down-regulated	FBgn0025700	CG5885
LhChr001.252	1.91346	1.57217	1.57625	3.48739	8.56454	4.2263	Down-regulated	NA	NA
LhChr001.269	116.532	42.9473	93.6612	136.647	139.86	203.185	Down-regulated	NA	NA
LhChr001.271	41.4304	57.6377	63.5999	18.4459	20.4277	20.5391	Up-regulated	FBgn0035873	CG13670
LhChr001.273	52.0515	43.4021	45.0116	61.0528	66.31	73.2393	Down-regulated	FBgn0261446	CG13377
LhChr001.317	6.55106	7.73214	7.16519	1.74831	2.18964	2.66334	Up-regulated	FBgn0033507	CG12909
LhChr001.340	12.7329	14.4712	12.4315	24.2568	25.8947	29.5573	Down-regulated	FBgn0024947	NTPase
LhChr001.342	2.93926	2.10966	1.58635	13.688	17.6633	12.2421	Down-regulated	FBgn0024947	NTPase
LhChr001.361	46.1461	58.3799	60.789	25.6371	26.9265	28.2635	Up-regulated	FBgn0038183	CG9286
LhChr001.362	9.83472	15.2875	13.791	5.1521	5.65381	6.81763	Up-regulated	NA	NA
LhChr001.410	8.60966	9.85716	10.4456	4.49301	5.32659	4.22092	Up-regulated	FBgn0036772	CG5290
LhChr001.411	14.0819	16.034	14.178	3.27942	4.81476	3.95432	Up-regulated	NA	NA
LhChr001.416	5.26154	7.6976	6.33663	1.65636	2.00308	1.4583	Up-regulated	FBgn0032701	CG10341
LhChr001.431	4.48513	4.36138	4.1711	1.37272	1.26968	1.20655	Up-regulated	FBgn0052687	CG32687
LhChr001.476	10.0896	11.1517	11.7816	4.04781	4.93476	4.07134	Up-regulated	FBgn0029514	CG9166
LhChr001.483	30.9219	26.9483	30.9109	36.0393	48.3783	38.4016	Down-regulated	FBgn0034432	Acadvl
LhChr001.623	2.65628	2.44088	2.06711	4.9003	5.40909	4.74678	Down-regulated	FBgn0034093	CG15706
LhChr001.631	272.084	307.967	316.213	149.237	144.31	138.944	Up-regulated	FBgn0016726	RpL29
LhChr001.632	5.93884	7.15741	7.88215	1.1351	1.93794	2.42754	Up-regulated	FBgn0032811	Pmvk
LhChr001.640	49.6296	11.9352	42.8627	15.7159	11.8844	5.90748	Up-regulated	NA	NA
LhChr001.661	2.15301	3.32608	2.6017	0.669838	1.17038	1.11312	Up-regulated	NA	NA
LhChr001.663	16.9536	28.8127	24.1076	7.27917	9.5389	8.92474	Up-regulated	NA	NA
LhChr001.702	2.89355	3.40579	1.95046	6.57561	12.5335	5.58778	Down-regulated	NA	NA
LhChr001.703	3.99866	3.08617	2.53314	5.90712	14.11	6.12843	Down-regulated	NA	NA
LhChr001.711	16.6097	18.1144	18.2822	20.7701	28.1418	21.3099	Down-regulated	FBgn0037998	Cog1
LhChr001.849	21.4101	41.6822	25.2791	9.6165	10.5185	15.0375	Up-regulated	FBgn0043364	cbt
LhChr001.851	6.04438	6.93631	5.56496	10.944	12.3949	11.0053	Down-regulated	FBgn0053969	CG33969
LhChr001.887	12.5999	11.034	13.9929	3.98968	3.57716	4.15447	Up-regulated	FBgn0038652	CG7720
LhChr001.888	9.20786	9.35482	10.2215	14.0069	17.3393	16.5181	Down-regulated	FBgn0000454	Dip-B
LhChr001.902	5.53896	8.21021	5.93412	1.56932	2.14113	1.70677	Up-regulated	FBgn0037421	CG15594
LhChr001.927	4.90195	5.79355	6.46	2.12185	3.01883	1.7841	Up-regulated	FBgn0037239	Sfxn1-3
LhChr001.982	6.33703	5.41438	4.88126	2.47144	1.66745	0.936758	Up-regulated	NA	NA
LhChr001.983	39.7476	31.0442	34.4865	10.6462	9.73185	3.59512	Up-regulated	NA	NA
LhChr001.999	52.9829	63.0636	52.7138	83.92	92.4882	85.127	Down-regulated	FBgn0266918	CG32486
LhChr002.059	0.710935	0.493266	0.602183	1.13246	2.28099	0.849147	Down-regulated	FBgn0030640	CG6294
LhChr002.062	17.4989	25.4226	16.6835	24.1847	34.809	21.3625	Down-regulated	FBgn0017558	Pdk
LhChr002.071	0.495246	0.540876	0.270202	0.952761	1.89669	1.18424	Down-regulated	FBgn0032242	CG5355
LhChr002.084	0.736723	0.540648	0.678289	2.20774	1.9716	2.28677	Down-regulated	FBgn0037992	CG4702
LhChr002.1004	1.82103	1.62949	1.2508	2.9528	3.82696	2.77598	Down-regulated	FBgn0262733	Src64B
LhChr002.1010	2.61445	3.19297	3.01295	0.985413	2.06253	1.00474	Up-regulated	FBgn0038146	CG9799
LhChr002.1012	28.7918	29.7052	27.8112	39.6637	43.8467	43.5347	Down-regulated	FBgn0031996	CG8460
LhChr002.1028	19.4599	26.643	19.0724	9.10269	13.8012	10.3538	Up-regulated	FBgn0030699	CG8578
LhChr002.1030	7.00881	8.30426	6.88478	2.84271	4.58664	2.93951	Up-regulated	FBgn0036838	Trmt2a
LhChr002.106	11.8003	13.7128	14.6106	4.83106	7.5276	3.94064	Up-regulated	FBgn0036519	PhLP1
LhChr002.1066	77.7565	142.951	82.5569	50.4393	38.7231	48.5935	Up-regulated	NA	NA
LhChr002.1096	2.3234	2.85247	2.17616	1.05359	1.73017	1.02276	Up-regulated	NA	NA
LhChr002.1097	8.95586	13.9695	6.10942	1.40517	2.87882	1.39468	Up-regulated	NA	NA
LhChr002.1118	14.6112	10.8968	14.4272	6.96621	5.45711	5.98133	Up-regulated	NA	NA
LhChr002.1119	4.98397	4.76967	2.50907	6.56769	19.3609	7.43022	Down-regulated	FBgn0011589	Elk
LhChr002.1123	13.5525	11.5362	12.0154	38.4568	24.9814	35.2423	Down-regulated	NA	NA
LhChr002.1124	1779.91	1418.61	1472.74	2750.52	2266.6	2274.7	Down-regulated	NA	NA
LhChr002.1138	17.8297	10.9411	16.7252	30.1427	26.1709	32.8506	Down-regulated	NA	NA
LhChr002.114	31.8878	33.8381	37.4226	9.68336	12.092	10.404	Up-regulated	FBgn0051860	ZnT33D
LhChr002.1140	417.072	633.595	414.652	237.838	281.966	246.476	Up-regulated	NA	NA
LhChr002.115	31.3419	33.7865	32.787	43.4922	70.5466	46.3876	Down-regulated	FBgn0014075	Uggt
LhChr002.1164	16.7917	21.6854	15.6856	21.7523	31.2705	20.2778	Down-regulated	NA	NA
LhChr002.1174	17.9948	14.2739	16.9771	24.8554	26.3002	28.0332	Down-regulated	FBgn0051357	Kaz
LhChr002.1229	9.2902	11.1174	8.71783	17.9413	12.7764	16.2205	Down-regulated	NA	NA
LhChr002.125	8.96818	10.0266	10.1743	2.46531	2.87525	2.60691	Up-regulated	NA	NA
LhChr002.126	3.83986	4.50563	3.98588	1.46657	1.92818	1.06335	Up-regulated	FBgn0034622	BBS9
LhChr002.1260	60.4698	95.9896	57.9314	34.5273	49.457	31.5098	Up-regulated	FBgn0028884	CG4892
LhChr002.1266	9.36876	12.7684	11.5914	14.611	17.6475	14.5177	Down-regulated	FBgn0026150	ApepP
LhChr002.1273	4.54614	3.82683	2.76986	4.97746	7.26846	4.15447	Down-regulated	FBgn0038325	Atg4b
LhChr002.1287	15.7561	17.1768	14.3542	6.34322	8.758	6.53569	Up-regulated	FBgn0038098	CG7381
LhChr002.1291	23.7713	34.8967	25.3796	10.4029	14.5001	10.5953	Up-regulated	FBgn0050011	gem
LhChr002.1292	65.0692	68.0366	68.5865	139.381	137.372	142.325	Down-regulated	NA	NA
LhChr002.1310	32.4491	27.336	29.3997	13.688	4.89357	10.842	Up-regulated	FBgn0250837	dUTPase
LhChr002.1315	30.132	43.1054	37.2281	18.1198	17.2838	16.5255	Up-regulated	FBgn0023519	mRpL16
LhChr002.1344	1.83318	1.78863	0.632919	2.97565	33.6601	0.924649	Down-regulated	NA	NA
LhChr002.1379	1454.08	1922.44	1759.11	820.68	841.199	842.394	Up-regulated	FBgn0003274	RpLP2
LhChr002.1381	4.29954	4.3905	5.93778	1.44084	1.47438	1.84687	Up-regulated	FBgn0035831	Pop4
LhChr002.1395	23.0844	24.1002	25.0383	31.0718	36.71	32.666	Down-regulated	NA	NA
LhChr002.1398	4.33184	3.30297	2.72531	4.8908	9.64588	4.28252	Down-regulated	FBgn0263782	Hmgcr
LhChr002.1484	121.376	150.487	84.8588	148.422	227.167	147.198	Down-regulated	NA	NA
LhChr002.1509	151.21	189.946	119.997	182.328	260.919	186.135	Down-regulated	NA	NA
LhChr002.1523	1.41039	1.33051	0.546747	1.41378	7.98668	1.19814	Down-regulated	FBgn0050463	Pgant9
LhChr002.1536	0.675692	0.761822	0.404365	1.22841	4.66886	0.72253	Down-regulated	FBgn0015279	Pi3K92E
LhChr002.1568	5.86062	7.79726	7.18672	3.14133	4.66351	2.94852	Up-regulated	FBgn0030504	CG2691
LhChr002.157	7.15528	9.20474	7.52886	1.58156	2.43806	1.52701	Up-regulated	NA	NA
LhChr002.1577	7.88128	10.1053	7.88324	3.51676	3.59666	3.51395	Up-regulated	FBgn0024364	CG11417
LhChr002.1602	68.0047	88.6306	73.281	102.194	108.399	108.361	Down-regulated	FBgn0040340	TRAM
LhChr002.1606	14.1434	11.0512	14.7414	4.27389	4.70647	3.17658	Up-regulated	FBgn0033485	RpLP0-like
LhChr002.1625	10.2524	11.5524	12.5534	5.35716	8.18476	5.29028	Up-regulated	FBgn0265189	sud1
LhChr002.1642	9.05055	11.0018	12.4489	2.20267	3.30187	2.20003	Up-regulated	FBgn0034938	CG3803
LhChr002.1669	36.9693	49.7363	42.2769	19.9261	26.6345	21.0756	Up-regulated	FBgn0001220	Hsc70-5
LhChr002.1679	4.20665	5.80802	5.164	1.96739	3.15411	1.89256	Up-regulated	NA	NA
LhChr002.199	3.6572	3.38646	3.9241	0.999819	1.06295	1.043	Up-regulated	FBgn0050295	Ipk1
LhChr002.221	4.05963	2.99581	4.29501	8.10798	10.9437	9.34021	Down-regulated	FBgn0035383	CPT2
LhChr002.222	8.27862	9.30884	7.95435	16.7923	20.0709	19.1888	Down-regulated	FBgn0035383	CPT2
LhChr002.256	13.2304	17.0317	13.847	6.11209	9.37435	7.46936	Up-regulated	NA	NA
LhChr002.285	14.6818	20.4059	17.6765	29.3314	29.2865	34.3309	Down-regulated	NA	NA
LhChr002.291	12.1089	21.897	9.04695	4.36185	9.54994	4.6278	Up-regulated	NA	NA
LhChr002.315	12.1696	16.5113	16.0001	5.74657	5.34574	5.98946	Up-regulated	NA	NA
LhChr002.411	96.3576	107.904	107.687	39.8859	43.8358	42.3073	Up-regulated	FBgn0030853	ND-24
LhChr002.540	3.60315	3.14551	4.27766	1.72383	1.6265	1.51132	Up-regulated	FBgn0032873	CG2614
LhChr002.571	15.1972	18.3725	14.2745	4.38548	4.74716	3.96432	Up-regulated	NA	NA
LhChr002.572	8.77028	10.981	5.85697	2.19222	3.16342	1.64486	Up-regulated	NA	NA
LhChr002.578	7.4115	8.01954	7.27856	10.5104	18.2813	9.74102	Down-regulated	NA	NA
LhChr002.613	2.59713	3.19096	1.80442	3.06028	4.81056	2.68788	Down-regulated	FBgn0001108	DCTN1-p150
LhChr002.641	165.157	147.175	137.068	330.748	311.12	334.417	Down-regulated	FBgn0263260	sel
LhChr002.650	6.85719	7.89674	8.00033	3.17261	4.69168	3.36917	Up-regulated	NA	NA
LhChr002.675	3.48316	3.4893	3.25734	1.484	1.86082	1.1939	Up-regulated	NA	NA
LhChr002.684	33.6226	55.3468	32.9728	10.6371	25.4972	11.0691	Up-regulated	FBgn0033188	Drat
LhChr002.695	14.5569	20.2231	19.2637	7.27175	10.4498	8.2665	Up-regulated	FBgn0030720	CG8939
LhChr002.725	83.3804	82.8628	87.9649	45.8607	41.2688	43.0792	Up-regulated	FBgn0032053	mRpL51
LhChr002.731	44.7984	51.0822	55.9726	27.336	30.4258	26.8262	Up-regulated	FBgn0030151	CG1354
LhChr002.754	39.8124	59.2906	37.5972	17.43	31.3293	15.3306	Up-regulated	FBgn0030234	CG15211
LhChr002.755	47.0659	77.1743	38.1701	25.0681	35.357	20.253	Up-regulated	FBgn0030309	CG1572
LhChr002.760	1.85589	2.36211	1.30925	2.177	4.30912	2.10076	Down-regulated	FBgn0261554	Arms
LhChr002.768	8.41467	10.3106	9.37391	3.03314	6.13512	2.80337	Up-regulated	NA	NA
LhChr002.799	3.25758	4.11154	3.99894	5.411	7.16646	5.3862	Down-regulated	NA	NA
LhChr002.819	4.97578	4.62771	5.15377	6.94319	7.68741	6.9745	Down-regulated	FBgn0283680	IP3K2
LhChr002.831	27.3984	28.6868	28.243	36.6079	45.2821	39.4727	Down-regulated	FBgn0053129	Tmem214
LhChr002.848	9.38565	11.2708	11.3001	5.25019	5.0933	4.36992	Up-regulated	FBgn0052708	CG32708
LhChr002.866	1.03268	0.798804	0.770898	1.18396	1.75321	1.1037	Down-regulated	FBgn0052104	CG32104
LhChr002.872	6.34014	8.19147	6.9903	3.34294	3.22744	2.6531	Up-regulated	FBgn0037708	CG9386
LhChr002.920	2.65127	5.1423	5.37016	1.8362	1.53731	0.894767	Up-regulated	FBgn0000055	Adh
LhChr002.952	8.59638	7.34899	6.10551	12.8375	18.6029	12.3142	Down-regulated	FBgn0265512	mlt
LhChr002.973	831.238	964.508	784.365	1075.75	1086.47	1202.88	Down-regulated	FBgn0038149	GILT1
LhChr003.008	213.693	220.632	183.539	256.724	401.569	259.726	Down-regulated	NA	NA
LhChr003.035	326.086	263.472	292.771	579.722	553.34	617.851	Down-regulated	NA	NA
LhChr003.041	27.2871	28.6894	32.8709	13.4672	15.9841	14.8771	Up-regulated	FBgn0064115	GatC
LhChr003.063	2.9747	4.76723	3.98907	1.56754	2.54665	1.22644	Up-regulated	FBgn0027596	Kank
LhChr003.066	7.85541	7.20466	10.0976	3.36768	4.0989	3.585	Up-regulated	FBgn0035901	Pus7
LhChr003.1008	6.12341	5.70706	6.64747	2.37364	2.03143	1.84395	Up-regulated	NA	NA
LhChr003.1057	4.69263	5.35312	4.86535	1.06137	1.59336	1.36472	Up-regulated	FBgn0025373	Fpps
LhChr003.1063	43.0416	62.7234	26.0141	8.04804	11.3185	6.43916	Up-regulated	FBgn0259707	CG42361
LhChr003.1077	20.7263	27.3742	23.6621	10.8171	10.7589	8.74573	Up-regulated	FBgn0034232	CG4866
LhChr003.108	35.1435	38.2901	33.0107	42.1778	51.6638	42.0785	Down-regulated	FBgn0052351	S-Lap2
LhChr003.1087	1.18842	1.3175	1.16076	1.56562	3.21577	1.52622	Down-regulated	FBgn0039709	Cad99C
LhChr003.1137	6.38219	8.06753	6.31163	3.27713	5.47623	2.23536	Up-regulated	FBgn0243514	eater
LhChr003.1141	691.74	848.739	800.752	229.793	315.669	237.9	Up-regulated	FBgn0037913	fabp
LhChr003.1171	33.1776	32.3712	30.8802	39.6728	39.1767	41.8366	Down-regulated	FBgn0031092	CG9577
LhChr003.1175	0.715733	0.9029	0.559122	2.14051	1.88641	1.89039	Down-regulated	NA	NA
LhChr003.1185	20.5632	26.9385	19.6481	9.61152	12.274	10.1454	Up-regulated	NA	NA
LhChr003.1205	184.805	135.676	205.17	97.5874	94.3759	83.7667	Up-regulated	NA	NA
LhChr003.1226	39.244	38.5108	43.2791	56.1864	62.0346	60.9355	Down-regulated	FBgn0265351	Gfr
LhChr003.1288	2.928	3.41973	2.69576	1.28431	1.39594	0.472599	Up-regulated	FBgn0039114	Lsd-1
LhChr003.1291	199.863	220.869	220.015	100.931	128.819	115.523	Up-regulated	NA	NA
LhChr003.1300	38.7629	32.6969	42.0278	55.7087	64.6521	63.8694	Down-regulated	FBgn0036695	Papst2
LhChr003.1310	189.106	196.303	165.753	236.429	229.633	240.558	Down-regulated	NA	NA
LhChr003.132	2.92443	6.6613	4.49732	1.75273	2.04974	2.12669	Up-regulated	FBgn0033692	wash
LhChr003.134	49.4175	40.0956	61.4942	65.4214	75.5862	69.8655	Down-regulated	FBgn0036300	Pmm2
LhChr003.1366	13.2997	15.495	16.5016	5.92982	8.19158	6.47221	Up-regulated	FBgn0001565	Ddx56
LhChr003.138	985.532	1160.79	972.41	1558.12	1762.8	1622.94	Down-regulated	NA	NA
LhChr003.1390	23.7523	22.6292	31.3337	9.88237	12.5391	11.7302	Up-regulated	FBgn0038989	CG6937
LhChr003.1397	34.4388	22.1547	26.6122	37.1715	42.4495	38.2805	Down-regulated	FBgn0033653	CG13192
LhChr003.1477	0.761986	0.660858	0.701548	2.80357	3.49781	2.15232	Down-regulated	NA	NA
LhChr003.1564	81.3651	85.5692	61.9038	83.3816	150.87	73.5604	Down-regulated	FBgn0038984	AdipoR
LhChr003.1589	84.6796	101.008	93.4958	109.645	123.263	128.062	Down-regulated	FBgn0038947	Sar1
LhChr003.1593	2.44682	1.91742	1.52089	2.56986	4.53716	1.93457	Down-regulated	FBgn0028468	rtet
LhChr003.1621	14.3361	14.0726	17.0187	6.14563	5.74667	6.28708	Up-regulated	FBgn0032408	CG6712
LhChr003.212	32.3789	38.3171	31.7958	43.782	54.1011	53.208	Down-regulated	NA	NA
LhChr003.383	2.24886	2.79057	1.97493	2.78552	7.28889	3.26682	Down-regulated	NA	NA
LhChr003.665	0.701803	0.608662	0.190041	1.03643	1.99477	1.39929	Down-regulated	NA	NA
LhChr003.666	1.22106	1.54778	0.778302	2.33103	2.81392	2.17302	Down-regulated	NA	NA
LhChr003.690	2.1972	2.35397	1.90393	3.35673	5.99539	2.85104	Down-regulated	FBgn0039705	Atg16
LhChr003.691	1.8879	0.614006	0.869082	6.94615	6.15758	3.99945	Down-regulated	NA	NA
LhChr003.707	636.817	668.228	791.161	343.191	338.068	367.946	Up-regulated	FBgn0010265	RpS13
LhChr003.716	13.2852	36.9191	19.5531	1.45789	1.49183	1.43457	Up-regulated	NA	NA
LhChr003.730	21.2979	27.4768	21.374	7.12491	10.1201	6.85621	Up-regulated	NA	NA
LhChr003.732	1.12937	0.678105	0.719858	1.67966	2.37874	1.51907	Down-regulated	FBgn0038874	ETHR
LhChr003.795	7.24947	8.32761	8.56042	2.63231	3.17043	2.82842	Up-regulated	FBgn0039183	Dis3
LhChr003.798	3.67599	4.03318	4.9747	1.45699	1.88324	1.35822	Up-regulated	FBgn0035337	CG15877
LhChr003.800	3.72427	5.05054	2.55607	1.23104	2.0286	1.17492	Up-regulated	NA	NA
LhChr003.822	122.491	164.816	125.771	40.2773	46.191	39.3561	Up-regulated	FBgn0001149	GstD1
LhChr003.847	1.04192	0.835871	0.695481	1.73637	4.70732	1.19824	Down-regulated	FBgn0031379	CG7289
LhChr003.869	20.3549	22.45	27.1494	9.11871	12.0199	8.57468	Up-regulated	FBgn0027506	EDTP
LhChr003.895	1054.25	866.419	1291.99	502.148	529.927	557.888	Up-regulated	FBgn0005593	RpL7
LhChr003.911	6.02332	8.98639	4.9514	8.78391	10.5677	7.6098	Down-regulated	NA	NA
LhChr003.924	5.92664	5.17565	3.77617	6.33802	12.8026	5.9415	Down-regulated	NA	NA
LhChr003.929	1.15018	2.36749	1.05896	2.11095	4.68327	1.99261	Down-regulated	FBgn0036614	Golgin104
LhChr003.949	1.48518	1.915	1.63359	1.96843	3.21348	2.2911	Down-regulated	FBgn0037565	CG9626
LhChr003.952	4.90415	5.76402	2.78806	8.5376	12.2757	9.10513	Down-regulated	FBgn0000153	Adc
LhChr003.953	22.7808	27.0509	21.4512	10.5964	13.7213	10.3197	Up-regulated	FBgn0030478	Alat
LhChr003.968	11.5308	12.3491	14.0746	6.57932	5.14958	4.51188	Up-regulated	FBgn0038673	CG14286
LhChr004.041	27.7442	29.9267	35.6146	12.3967	11.1476	13.2417	Up-regulated	FBgn0284246	l(2)k09848
LhChr004.047	2.28175	2.07205	1.90305	3.25351	3.99509	3.03298	Down-regulated	FBgn0001970	Pgant35A
LhChr004.049	224.107	273.527	262.099	305.831	347.304	311.237	Down-regulated	FBgn0034753	CG2852
LhChr004.052	1010.21	1352.47	1219.98	616.316	668.34	696.828	Up-regulated	FBgn0014026	RpL7A
LhChr004.053	6.55494	11.0259	6.62636	10.1883	12.9432	10.1075	Down-regulated	FBgn0031598	Vps53
LhChr004.059	11.9072	14.0796	13.6585	4.33735	5.84787	3.1244	Up-regulated	FBgn0032050	CG13096
LhChr004.061	200.452	259.676	209.899	102.444	115.837	116.355	Up-regulated	FBgn0003884	alphaTub84B
LhChr004.087	3.78913	3.04538	3.03197	9.06809	9.60506	8.93371	Down-regulated	FBgn0035179	aln
LhChr004.099	72.8445	90.4392	83.0103	39.1086	60.2101	40.711	Up-regulated	NA	NA
LhChr004.100	54.9293	53.937	63.9435	29.2011	21.6182	10.8698	Up-regulated	NA	NA
LhChr004.1052	21.682	20.7717	27.0873	10.4537	12.4431	9.79894	Up-regulated	FBgn0029714	CG3527
LhChr004.1178	13.6497	15.8652	19.6061	5.78708	8.62638	8.23757	Up-regulated	NA	NA
LhChr004.1211	7.18063	8.20373	9.2174	15.2421	16.3475	16.5492	Down-regulated	FBgn0030518	CG11134
LhChr004.1226	0.7776	0.8992	0.477283	1.79515	3.13113	1.09821	Down-regulated	NA	NA
LhChr004.1245	162.656	261.307	207.087	110.227	107.228	115.777	Up-regulated	NA	NA
LhChr004.1248	8373.75	12992.3	6393.43	14925	14199.5	15112.7	Down-regulated	NA	NA
LhChr004.1249	2563.15	958.69	2040.88	4368.28	4372.07	4721.82	Down-regulated	NA	NA
LhChr004.1263	0.727221	0.691743	0.377967	1.18805	1.48492	0.984463	Down-regulated	FBgn0027512	CG10254
LhChr004.1265	0.647783	0.963106	0.572061	1.79684	2.81069	1.73905	Down-regulated	FBgn0029088	disp
LhChr004.1346	4.12466	9.4201	5.18993	0.952209	2.1259	1.22054	Up-regulated	NA	NA
LhChr004.1349	0.808874	0.833886	0.576103	3.25024	4.79341	3.31321	Down-regulated	NA	NA
LhChr004.1355	27.8738	32.0645	22.8196	33.9052	53.2039	33.7381	Down-regulated	NA	NA
LhChr004.1375	3.38811	2.97111	3.8819	1.23844	1.34609	1.06335	Up-regulated	FBgn0023514	CG14805
LhChr004.1384	4.91003	6.87593	3.80172	6.98049	15.0332	7.45252	Down-regulated	NA	NA
LhChr004.1399	14.5399	17.0893	19.6046	6.4313	7.94709	5.99535	Up-regulated	FBgn0029755	Sas10
LhChr004.1403	12.5412	11.5001	11.9765	16.6745	25.6633	17.8352	Down-regulated	FBgn0037298	CG2604
LhChr004.1405	0.372906	0.711513	0.96132	1.22675	7.38769	0.662084	Down-regulated	FBgn0037298	CG2604
LhChr004.143	17.958	22.9335	24.6906	7.6995	10.4061	9.37762	Up-regulated	FBgn0053505	U3-55K
LhChr004.1430	20.9753	27.3703	27.0011	35.3239	35.304	38.9494	Down-regulated	FBgn0086355	Tpi
LhChr004.1441	61.6244	68.9047	88.1113	26.5258	27.4754	28.4132	Up-regulated	FBgn0003062	Fib
LhChr004.1463	14.2496	24.209	20.3081	8.39305	9.2434	9.03188	Up-regulated	FBgn0035993	Nf-YA
LhChr004.1476	13.2346	17.2849	16.8395	6.75951	8.58316	6.89994	Up-regulated	FBgn0030855	CG5800
LhChr004.166	43.7494	46.1975	51.9393	22.9905	24.5517	26.2017	Up-regulated	FBgn0264694	mgr
LhChr004.188	64.6036	84.7408	84.1584	17.8586	17.6674	20.6356	Up-regulated	FBgn0286786	hoip
LhChr004.293	72.2187	101.364	74.9495	23.3066	24.1588	22.9338	Up-regulated	FBgn0260223	CG42497
LhChr004.329	13.6913	20.8756	18.6234	7.07341	6.44488	7.48501	Up-regulated	FBgn0037529	mRpS9
LhChr004.335	68.6378	87.6981	63.5323	38.6235	46.6689	36.5	Up-regulated	FBgn0001197	His2Av
LhChr004.337	25.7227	17.3968	19.1198	46.7844	35.121	34.8524	Down-regulated	FBgn0040907	mRpL33
LhChr004.347	1.04971	1.93459	0.936247	2.15827	3.32861	2.46202	Down-regulated	NA	NA
LhChr004.365	7.49854	6.57768	7.33774	3.96915	3.2299	2.59353	Up-regulated	FBgn0035532	CG15014
LhChr004.367	3.65693	3.90035	3.09448	4.25189	5.97015	3.99233	Down-regulated	FBgn0024329	Mekk1
LhChr004.382	20.7861	21.4877	8.70707	20.5107	55.1695	16.6558	Down-regulated	FBgn0034925	CG5339
LhChr004.385	32.0497	49.1931	37.0092	11.493	13.8207	11.5186	Up-regulated	FBgn0029823	Shmt
LhChr004.392	5.50375	6.66798	7.15633	3.10331	3.94245	3.32154	Up-regulated	FBgn0037926	Elp1
LhChr004.397	29.4063	28.978	33.5481	9.51888	6.3426	9.18319	Up-regulated	FBgn0013269	Fkbp39
LhChr004.398	164.986	125.999	141.563	202.741	197.089	232.087	Down-regulated	FBgn0028746	CG18508
LhChr004.405	5.3231	8.3191	5.14352	2.60072	3.63322	2.24012	Up-regulated	FBgn0030093	Bap111
LhChr004.430	16.1372	21.0357	15.1874	7.81768	12.9485	7.26145	Up-regulated	FBgn0033264	Nup50
LhChr004.438	1204.76	735.864	1080.35	1471.5	1302.07	1432.97	Down-regulated	NA	NA
LhChr004.452	3.20699	3.55757	4.6006	1.48502	1.00905	0.662084	Up-regulated	FBgn0038704	Aptx
LhChr004.453	8.05078	10.5307	9.57514	3.97615	5.20384	4.47351	Up-regulated	FBgn0030081	CG7246
LhChr004.475	0.90964	0.961043	1.00499	1.5893	1.58233	1.40148	Down-regulated	FBgn0027780	Aasdh
LhChr004.478	21.37	20.2288	13.1265	23.7841	54.4627	19.4053	Down-regulated	FBgn0035333	CG1317
LhChr004.484	20.3472	15.3988	15.5117	6.17082	4.63407	1.35969	Up-regulated	FBgn0033355	CG13748
LhChr004.485	31.4949	26.8174	32.46	15.3438	6.90061	5.09377	Up-regulated	NA	NA
LhChr004.556	13.7433	14.2266	12.3656	6.28455	7.18197	6.44962	Up-regulated	FBgn0023213	eIF4G1
LhChr004.582	20.3092	24.5097	19.0749	7.08	8.21076	8.06677	Up-regulated	FBgn0263200	Galt
LhChr004.611	2.81206	3.54324	2.78442	5.19042	5.02494	6.25162	Down-regulated	FBgn0036139	CG6216
LhChr004.629	52.8198	47.392	44.4712	64.1531	66.4088	53.775	Down-regulated	FBgn0031146	CG15449
LhChr004.660	0.350803	0.380307	0.16149	1.0087	1.08969	0.889774	Down-regulated	NA	NA
LhChr004.665	14.7238	16.2871	17.9664	5.85175	6.02108	5.85829	Up-regulated	FBgn0002174	CG5504
LhChr004.675	8.37064	7.05806	6.13683	11.1383	11.0854	9.44502	Down-regulated	FBgn0029783	Sirt4
LhChr004.676	98.1612	127.155	113.81	35.6718	34.4956	34.8488	Up-regulated	NA	NA
LhChr004.686	24.0232	36.7801	24.7133	12.9452	10.542	10.8808	Up-regulated	FBgn0031040	CG14210
LhChr004.699	10.3212	13.2684	13.6136	3.54874	4.45664	5.73026	Up-regulated	NA	NA
LhChr004.707	7.44825	9.74629	6.49657	2.3756	3.40957	2.74185	Up-regulated	NA	NA
LhChr004.708	7.65925	11.4597	9.15491	3.83884	4.71816	4.22929	Up-regulated	FBgn0041585	Orai
LhChr004.716	91.4066	111.772	106.734	54.2871	63.6567	53.9297	Up-regulated	FBgn0032214	CG4968
LhChr004.723	34.2154	40.919	33.7143	54.8068	55.7411	57.4207	Down-regulated	FBgn0004003	wbl
LhChr004.724	2.6042	2.85011	1.42717	5.85095	18.1561	5.6545	Down-regulated	FBgn0039864	CG11550
LhChr004.725	0.833188	0.596574	0.47275	2.49101	2.87435	2.9242	Down-regulated	FBgn0262483	Rbp
LhChr004.731	7.51236	8.60872	9.3635	4.10875	5.42529	4.00533	Up-regulated	FBgn0010220	Dbp45A
LhChr004.746	32.7418	57.2378	34.8684	21.4001	24.7904	20.7023	Up-regulated	FBgn0085260	CG34231
LhChr004.756	22.8846	25.7759	28.1566	13.122	15.1937	13	Up-regulated	FBgn0027329	CCT6
LhChr004.765	17.2201	26.3394	25.2948	9.89331	7.86689	8.97001	Up-regulated	FBgn0010520	Bka
LhChr004.777	3.99648	3.75018	3.03609	1.51249	1.45623	0.634483	Up-regulated	FBgn0003067	Pepck1
LhChr004.780	11.9591	13.822	13.4213	16.4125	19.5622	17.6367	Down-regulated	NA	NA
LhChr004.781	385.045	423.176	442.058	155.065	188.157	159.779	Up-regulated	FBgn0004432	Cyp1
LhChr004.810	11.8018	15.7319	10.6871	5.59836	5.37453	5.47982	Up-regulated	FBgn0034688	CG11474
LhChr004.812	9.44249	13.847	11.4421	3.96282	4.61603	3.76559	Up-regulated	NA	NA
LhChr004.845	3.14689	4.06059	2.40263	5.38218	5.26638	6.19425	Down-regulated	FBgn0037433	CG17919
LhChr004.894	6.88746	10.5443	7.44399	3.3183	4.5724	3.23837	Up-regulated	FBgn0250908	beat-VII
LhChr004.896	6.99975	7.14208	7.12693	10.9789	12.2558	10.6335	Down-regulated	NA	NA
LhChr004.911	4.72283	6.74955	5.35022	2.87981	2.57973	2.41946	Up-regulated	NA	NA
LhChr004.937	23.6521	31.8245	28.4233	10.5292	13.5544	10.7762	Up-regulated	FBgn0050349	CG30349
LhChr004.938	67.8057	45.6214	83.9834	15.5306	14.6922	10.5517	Up-regulated	NA	NA
LhChr005.030	3775.68	4522.32	4013.68	4960.47	5027.64	5501.29	Down-regulated	NA	NA
LhChr005.031	8.49718	12.0337	8.76399	4.32988	4.78147	4.68741	Up-regulated	FBgn0039271	CG11839
LhChr005.044	53.9566	85.7818	75.8537	36.5832	37.6859	38.5094	Up-regulated	FBgn0053100	eIF4EHP
LhChr005.046	705.797	883.974	853.332	353.952	376.408	397.246	Up-regulated	FBgn0028697	RpL15
LhChr005.084	49.776	48.0794	47.0411	80.1846	85.9731	89.3211	Down-regulated	FBgn0033088	PGAP3
LhChr005.103	50.9718	77.3862	64.3364	27.5674	27.1405	26.5019	Up-regulated	FBgn0035541	CG15019
LhChr005.105	24.3551	27.4256	20.6452	26.9792	40.3984	25.5203	Down-regulated	NA	NA
LhChr005.1051	8.4163	10.1694	11.2094	3.14789	3.9483	3.42909	Up-regulated	FBgn0035854	Dhps
LhChr005.1076	1.23298	1.05362	0.734534	2.51156	3.36438	1.90232	Down-regulated	FBgn0023508	Ocrl
LhChr005.1138	6.45355	9.515	6.23877	1.86231	2.0789	1.30206	Up-regulated	FBgn0037962	Dnali1
LhChr005.1165	790.167	874.071	964.971	441.353	495.419	479.934	Up-regulated	FBgn0285950	RpL19
LhChr005.1213	29.2972	35.6264	33.9666	14.2248	11.8344	12.8853	Up-regulated	FBgn0083968	CG34132
LhChr005.1220+	1.74422	1.25733	1.14705	3.64752	4.79413	3.41855	Down-regulated	NA	NA
LhChr005.1261	26.8167	37.3204	26.3447	15.7523	19.0024	14.6845	Up-regulated	FBgn0036685	Ccdc6
LhChr005.1358	1.23368	1.72502	0.463603	2.3104	4.91488	2.19442	Down-regulated	NA	NA
LhChr005.1369	6.95117	8.46508	3.2165	23.1043	24.2251	24.3577	Down-regulated	NA	NA
LhChr005.1455	0.90958	0.906354	0.766165	1.29006	1.73933	1.18699	Down-regulated	NA	NA
LhChr005.161	150.623	93.644	175.931	62.4965	68.3575	58.596	Up-regulated	NA	NA
LhChr005.163	577.772	820.025	710.857	321.977	340.594	339.997	Up-regulated	FBgn0032518	RpL24
LhChr005.190	8.75634	14.7206	10.4307	4.92193	7.5798	5.45907	Up-regulated	FBgn0032515	loqs
LhChr005.252	26.5816	26.1494	30.6997	36.1851	39.2739	36.5876	Down-regulated	NA	NA
LhChr005.300	1.53693	1.69952	1.18509	2.46151	2.26507	2.20163	Down-regulated	FBgn0284442	Mcm3
LhChr005.343	24.6566	27.2818	23.9735	13.3051	16.0279	11.6894	Up-regulated	FBgn0034894	sigmar
LhChr005.350	114.224	151.948	122.267	162.906	233.584	167.198	Down-regulated	FBgn0010470	Fkbp14
LhChr005.393	832.159	751.211	1057.07	446.435	488.108	503.52	Up-regulated	FBgn0261592	RpS6
LhChr005.416	26.6852	26.5324	18.0709	24.6227	49.206	24.787	Down-regulated	FBgn0015924	crq
LhChr005.441	10.2263	11.5201	12.681	3.72418	4.26671	5.08579	Up-regulated	FBgn0010770	ppan
LhChr005.459	2.16889	3.87495	3.19498	1.08903	1.23665	1.57533	Up-regulated	FBgn0027339	jim
LhChr005.471	5.15617	6.75507	3.84366	6.66194	13.7293	5.93379	Down-regulated	FBgn0263006	SERCA
LhChr005.512	44.1743	49.3781	36.6482	12.2171	17.3574	13.3478	Up-regulated	NA	NA
LhChr005.517	81.5988	90.3348	106.372	46.0594	50.3449	50.4881	Up-regulated	FBgn0036381	CG8745
LhChr005.542	33.2551	35.3999	28.4616	47.4431	75.9221	49.1509	Down-regulated	NA	NA
LhChr005.552	8.91516	7.3548	8.26525	4.27582	1.65107	1.75484	Up-regulated	NA	NA
LhChr005.588	30.6185	50.7156	22.76	5.10584	20.6158	5.36737	Up-regulated	NA	NA
LhChr005.597	37.9758	42.1402	38.4867	17.3131	25.7456	17.8293	Up-regulated	NA	NA
LhChr005.639	0.40827	0.225328	0.273373	1.31739	1.97276	1.37786	Down-regulated	FBgn0002522	lab
LhChr005.662	3.07368	4.29231	3.81315	1.55597	1.93831	1.59765	Up-regulated	FBgn0031703	Acsf2
LhChr005.669	9.8496	14.2298	12.3855	5.5874	6.08692	5.7107	Up-regulated	NA	NA
LhChr005.674	0.52704	0.430205	0.599411	0.483106	12.0442	1.35108	Down-regulated	NA	NA
LhChr005.692	1.17743	0.389016	0.361347	1.40763	10.0241	0.588234	Down-regulated	FBgn0039776	PH4alphaEFB
LhChr005.705	5.87619	6.30473	8.64504	2.75333	2.83937	3.32449	Up-regulated	FBgn0023527	CG3071
LhChr005.706	22.6655	37.2726	22.3777	12.3046	12.4352	14.6267	Up-regulated	FBgn0039870	Snrnp59
LhChr005.733	41.7955	62.1859	50.6678	21.0095	20.9655	18.9919	Up-regulated	FBgn0035473	mge
LhChr005.736	79.1702	97.0292	79.1971	96.8537	136.912	113.183	Down-regulated	FBgn0032916	CG9257
LhChr005.761	10.0569	13.1176	11.1062	6.46695	6.17319	6.30552	Up-regulated	FBgn0262937	Rabex-5
LhChr005.776	34.0073	35.163	39.5238	14.6056	15.4506	16.1106	Up-regulated	FBgn0011824	Gar1
LhChr005.818	44.2432	33.2851	20.475	65.5156	147.812	53.3125	Down-regulated	NA	NA
LhChr005.822	2.50225	3.40817	1.77036	1.0395	1.72031	1.03003	Up-regulated	FBgn0038247	Cad88C
LhChr005.919	38.5398	44.1381	55.3853	11.3354	13.8474	15.8505	Up-regulated	NA	NA
LhChr005.921	885.038	744.882	978.268	433.161	421.364	451.006	Up-regulated	FBgn0003941	RpL40
LhChr006.005	14.017	16.7763	20.2354	8.10601	7.96506	7.14931	Up-regulated	FBgn0038275	CG3817
LhChr006.010	156.024	192.683	121.831	203.396	332.31	168.877	Down-regulated	FBgn0011336	Stt3B
LhChr006.011	23.4031	32.4319	30.5006	13.4707	20.1307	14.4818	Up-regulated	FBgn0038876	Idi
LhChr006.045	66.071	102.813	66.1048	37.7908	44.917	41.5784	Up-regulated	NA	NA
LhChr006.054	56.5234	87.3844	66.4795	36.409	33.0962	35.4908	Up-regulated	NA	NA
LhChr006.074	15.5557	31.7093	22.6067	13.4914	9.79341	7.23916	Up-regulated	NA	NA
LhChr006.090	62.6653	71.2922	64.4782	95.8877	86.7195	104.553	Down-regulated	FBgn0039690	Gnpnat
LhChr006.1072	6.97014	7.28592	4.45833	8.57485	21.4486	7.22385	Down-regulated	NA	NA
LhChr006.117	23.7665	26.8219	25.5436	12.741	15.0877	13.8034	Up-regulated	NA	NA
LhChr006.1212	2.21308	3.23093	2.16206	2.8632	4.31307	3.73081	Down-regulated	NA	NA
LhChr006.133	5.184	4.16902	2.21286	5.75263	16.2819	3.28988	Down-regulated	FBgn0028646	Aralar
LhChr006.1344	0.792027	0.254412	0.621176	1.26976	1.33239	1.3494	Down-regulated	FBgn0039156	CG6178
LhChr006.1357	3.70494	3.12272	2.30608	5.64687	6.10188	4.12705	Down-regulated	NA	NA
LhChr006.1358	0.510039	0.199057	0.258272	0.794787	1.15832	1.13195	Down-regulated	NA	NA
LhChr006.1368	7.53152	5.62354	5.60243	9.58592	9.88133	8.41285	Down-regulated	NA	NA
LhChr006.1374	2.60214	4.05948	3.14808	1.07141	1.57169	1.05641	Up-regulated	NA	NA
LhChr006.1478	3.9588	5.30617	3.76262	1.66167	2.24909	1.80075	Up-regulated	FBgn0036480	Cep135
LhChr006.1479	7.4664	9.96229	9.02044	10.851	13.778	10.688	Down-regulated	FBgn0036481	CG16959
LhChr006.1493	21.115	40.7334	21.4672	9.84728	18.0845	11.7103	Up-regulated	FBgn0000404	CycA
LhChr006.1495	24956.4	20441	22235.8	29589.8	25852.8	30049.5	Down-regulated	NA	NA
LhChr006.1505	12.3301	10.7628	8.88107	19.1862	24.3195	20.3519	Down-regulated	FBgn0036449	bmm
LhChr006.1511	1.10117	1.24334	0.688642	1.6368	2.04803	1.59292	Down-regulated	NA	NA
LhChr006.1515	6.037	9.10031	7.54324	2.7376	2.36144	2.90004	Up-regulated	FBgn0037330	mRpL44
LhChr006.1517	0.774324	1.24563	0.781899	1.265	1.71386	1.17926	Down-regulated	NA	NA
LhChr006.1550	15.4837	15.7788	19.1628	7.63022	7.39536	8.77111	Up-regulated	FBgn0029906	xit
LhChr006.1551	4.13085	4.40621	3.71578	1.43868	1.83542	1.49443	Up-regulated	NA	NA
LhChr006.1568	4.7399	5.35609	7.1193	1.6773	2.20673	1.98243	Up-regulated	FBgn0033557	CG12325
LhChr006.1574	35.4536	54.3765	43.3914	23.1117	23.8602	25.4222	Up-regulated	FBgn0025366	Ip259
LhChr006.1582	2.92131	2.19405	1.80231	4.30194	3.84181	3.57285	Down-regulated	FBgn0034976	CG4049
LhChr006.1583	2.56923	2.98707	2.38463	2.83138	4.28133	3.02052	Down-regulated	FBgn0039338	XNP
LhChr006.1585	11.2956	11.2835	11.665	14.7758	21.1743	15.1368	Down-regulated	FBgn0004648	svr
LhChr006.1622	5.83461	8.32439	7.71858	2.56866	3.31001	2.66774	Up-regulated	FBgn0034933	CG3735
LhChr006.1631	841.404	517.86	982.083	350.968	366.418	384.473	Up-regulated	FBgn0010411	RpS18
LhChr006.1633	144.643	153.341	194.51	46.6406	81.4058	52.4221	Up-regulated	FBgn0034501	CG13868
LhChr006.1650	8007.6	2867.86	7097.03	14533.2	10928.7	13443.6	Down-regulated	NA	NA
LhChr006.1651	9.80368	6.52077	6.00609	16.6872	44.8424	17.6679	Down-regulated	NA	NA
LhChr006.1652	13.734	7.34826	8.845	40.3305	48.481	41.7325	Down-regulated	NA	NA
LhChr006.1683	10.6663	12.9782	11.12	5.02437	7.09424	5.29142	Up-regulated	NA	NA
LhChr006.1687	46.6122	31.8778	54.8255	14.0435	13.2955	13.0916	Up-regulated	NA	NA
LhChr006.1698	26.7965	10.8491	24.3788	8.0259	7.85473	1.28114	Up-regulated	NA	NA
LhChr006.1699	21.3451	13.3963	20.38	6.00166	5.52428	1.91402	Up-regulated	NA	NA
LhChr006.1708	591.047	686.053	557.409	820.813	946.649	898.285	Down-regulated	NA	NA
LhChr006.1711	34.8588	43.9667	44.4675	19.869	25.952	19.9776	Up-regulated	FBgn0027592	MED15
LhChr006.1712	325.161	255.773	385.176	124.722	122.334	134.101	Up-regulated	FBgn0037637	IscU
LhChr006.1716	3.59741	5.91286	3.23195	6.70586	8.46703	8.7331	Down-regulated	FBgn0035445	Ids
LhChr006.1717	8.26495	7.73942	9.09821	34.22	14.5275	43.4522	Down-regulated	NA	NA
LhChr006.1718	0.555998	0.45207	0.351931	1.26351	1.24254	1.79484	Down-regulated	FBgn0041706	CG3253
LhChr006.1741	6.47886	7.28614	6.13463	2.6212	3.23886	2.79317	Up-regulated	NA	NA
LhChr006.1750	7.62366	8.60718	6.2091	3.33901	4.59923	3.64056	Up-regulated	FBgn0035872	Cpsf6
LhChr006.1751	2.67208	3.45403	2.75786	3.78667	6.01986	4.32664	Down-regulated	FBgn0086679	p
LhChr006.1756	3.47314	5.01628	4.53863	1.87922	2.0301	1.68402	Up-regulated	FBgn0260456	CG4806
LhChr006.1757	25.1662	30.2824	24.3832	44.6001	45.8397	47.3189	Down-regulated	NA	NA
LhChr006.1761	50.8262	54.4733	53.3284	27.5916	23.371	25.9976	Up-regulated	FBgn0034422	CG7137
LhChr006.1762	6296.11	6951.58	6375.43	10453.4	10199.6	10733.5	Down-regulated	NA	NA
LhChr006.1763	1.50836	1.41591	1.06197	3.5641	4.06435	3.35115	Down-regulated	FBgn0002899	mus301
LhChr006.1766	19.9284	31.4401	24.1123	8.66836	10.4063	9.39808	Up-regulated	NA	NA
LhChr006.1782	91.0853	86.7819	89.9857	32.8985	34.7871	19.5631	Up-regulated	FBgn0260462	CtsF
LhChr006.1784	6.78791	7.75482	5.94834	2.4308	1.84413	1.03401	Up-regulated	FBgn0260462	CtsF
LhChr006.1787	42.4979	46.4938	31.8486	46.7242	77.7624	42.8845	Down-regulated	NA	NA
LhChr006.1791	7.13654	9.99253	7.93385	3.12632	5.10561	3.35388	Up-regulated	NA	NA
LhChr006.1814	14.9688	18.5273	9.24736	15.4831	23.4	17.5539	Down-regulated	NA	NA
LhChr006.1828	4.12466	4.04097	3.23492	4.29816	9.227	4.46914	Down-regulated	FBgn0033844	bbc
LhChr006.1850	0.691867	0.65299	0.505846	1.69118	2.51715	1.64223	Down-regulated	FBgn0000376	crm
LhChr006.1859	4.59628	4.35833	5.02164	1.53857	0.769918	1.33537	Up-regulated	NA	NA
LhChr006.1866	7.40387	8.79689	8.41467	9.88447	16.669	10.1556	Down-regulated	FBgn0034748	Alkbh8
LhChr006.1868	36.2009	36.3549	24.6587	56.4155	74.2789	58.354	Down-regulated	NA	NA
LhChr006.1892	0.85466	0.808617	0.429203	1.64794	2.21502	2.44544	Down-regulated	NA	NA
LhChr006.1900	58.9822	87.0483	73.7896	36.4298	42.391	40.6805	Up-regulated	FBgn0052512	CG32512
LhChr006.1901	7.9547	13.3295	8.5444	3.6558	3.22681	4.87422	Up-regulated	NA	NA
LhChr006.1946	5.67671	7.06783	5.93187	1.41704	1.81743	1.68636	Up-regulated	FBgn0025336	CG4882
LhChr006.1964	1.03726	0.802345	1.18728	2.11145	2.95303	2.26244	Down-regulated	FBgn0013973	Gycbeta100B
LhChr006.223	8.00567	11.977	9.39764	3.63858	2.90125	4.11879	Up-regulated	FBgn0039764	CG15535
LhChr006.230	10.6075	9.02615	11.4246	3.46532	3.67492	4.03803	Up-regulated	FBgn0086447	Polr1D
LhChr006.236	653.921	731.874	676.611	360.697	341.733	358.75	Up-regulated	FBgn0017579	RpL14
LhChr006.246	17.1861	22.6985	24.5934	10.7549	9.25336	10.9373	Up-regulated	FBgn0030067	Rbm13
LhChr006.248	871.102	809.515	1071.76	438.843	459.013	438.727	Up-regulated	FBgn0285948	RpL27A
LhChr006.252	199.16	230.48	161.186	231.438	363.616	175.207	Down-regulated	NA	NA
LhChr006.264	15.1412	14.9911	14.3104	5.22	5.17963	3.67666	Up-regulated	NA	NA
LhChr006.284	11.176	16.0355	10.9534	15.4715	17.868	18.7038	Down-regulated	FBgn0032744	Ttc19
LhChr006.286	9.58609	9.17566	9.44464	4.98436	3.84116	4.31628	Up-regulated	NA	NA
LhChr006.307	6.79139	9.4333	6.83892	1.56172	1.89717	1.45586	Up-regulated	NA	NA
LhChr006.316	0.785051	1.02727	0.431134	1.14464	2.80842	0.967016	Down-regulated	FBgn0037743	Alg12
LhChr006.331	2.84324	3.48834	2.52196	3.84225	4.62418	4.33734	Down-regulated	FBgn0037377	Hpf1
LhChr006.332	17.1039	25.8732	20.0504	8.52272	7.97631	6.74122	Up-regulated	FBgn0010438	mtSSB
LhChr006.348	5.5017	4.64258	5.38477	1.63055	1.38908	1.28002	Up-regulated	FBgn0032726	CG10621
LhChr006.359	6.03258	4.9788	3.98641	15.7517	12.459	16.333	Down-regulated	FBgn0024920	Ts
LhChr006.377	9.77698	10.6986	7.13792	10.2495	21.1852	9.03074	Down-regulated	FBgn0263278	Fic
LhChr006.403	8.47553	11.8335	9.03976	4.3868	6.9583	4.20785	Up-regulated	NA	NA
LhChr006.409	6.12569	6.57573	4.91622	1.18069	1.96584	1.082	Up-regulated	NA	NA
LhChr006.440	1.34563	0.729404	2.32295	4.51413	3.98253	3.39366	Down-regulated	NA	NA
LhChr006.443	40.1277	40.6655	29.7166	8.7792	20.4435	11.1761	Up-regulated	NA	NA
LhChr006.444	257.81	329.869	206.63	88.5918	91.6795	109.879	Up-regulated	NA	NA
LhChr006.448	62.3971	69.8944	41.2555	84.1433	141.381	78.9935	Down-regulated	NA	NA
LhChr006.479	12.3319	13.4573	10.8113	5.62338	8.90763	5.36674	Up-regulated	FBgn0039955	CG41099
LhChr006.482	12.7368	17.3168	17.3255	6.81475	6.20338	7.2253	Up-regulated	FBgn0022288	l(2)09851
LhChr006.484	6.64747	8.27328	6.98466	2.89366	2.43172	2.6369	Up-regulated	NA	NA
LhChr006.494	316.391	319.24	284.634	525.576	500.518	563.371	Down-regulated	NA	NA
LhChr006.496	17.0332	21.0828	15.6649	6.2011	8.68466	5.82628	Up-regulated	FBgn0032620	CG12288
LhChr006.524	22.1851	31.4109	22.9275	49.3196	57.3474	58.0189	Down-regulated	FBgn0037323	CG2663
LhChr006.525	0.564686	0.89306	0.27524	3.82459	4.9435	2.84155	Down-regulated	FBgn0037324	Orco
LhChr006.542	12.8607	15.3341	13.624	3.82172	5.63746	3.32637	Up-regulated	FBgn0039774	CDase
LhChr006.549	12.5448	9.68928	8.45534	2.00812	2.97364	3.05633	Up-regulated	NA	NA
LhChr006.550	15.4991	19.3062	13.4558	3.10682	3.9205	2.9382	Up-regulated	NA	NA
LhChr006.557	37.6719	55.4772	19.6521	8.03426	23.6174	6.01947	Up-regulated	NA	NA
LhChr006.558	39.0305	52.7415	38.0725	12.2522	10.4715	12.1355	Up-regulated	NA	NA
LhChr006.568	4.88548	3.38968	2.12632	7.2285	17.8552	5.08973	Down-regulated	NA	NA
LhChr006.592	232.417	227.581	215.897	350.49	360.333	366.93	Down-regulated	FBgn0030341	p24-1
LhChr006.596	350.707	408.145	401.601	486.612	488.305	508.258	Down-regulated	NA	NA
LhChr006.598	67.7623	60.5219	71.1439	5.45462	13.212	7.38746	Up-regulated	FBgn0038147	CCHa2
LhChr006.615	8.00894	8.20079	8.9436	2.14714	1.54796	1.70969	Up-regulated	FBgn0024558	Dph5
LhChr006.666	223.826	228.294	206.371	309.599	360.644	325.545	Down-regulated	NA	NA
LhChr006.675	4.71154	6.02854	4.98007	1.97056	3.09856	1.89625	Up-regulated	FBgn0037779	CG12811
LhChr006.676	5.13243	8.19896	4.43573	1.96362	4.39997	1.77707	Up-regulated	NA	NA
LhChr006.694	8.19216	7.98208	6.425	2.86018	3.68151	2.72072	Up-regulated	NA	NA
LhChr006.724	4.87413	4.1757	4.59699	1.90397	1.37864	1.39115	Up-regulated	NA	NA
LhChr006.743	33.4825	39.9861	29.1143	18.059	22.2137	17.1565	Up-regulated	NA	NA
LhChr006.754	10.156	12.8982	10.0531	18.3975	22.6929	17.8769	Down-regulated	NA	NA
LhChr006.757	12.1698	11.1365	9.83709	14.6835	23.2903	14.3455	Down-regulated	FBgn0033474	CG1407
LhChr006.760	15.8718	20.6743	20.3856	5.82133	7.61068	8.11566	Up-regulated	FBgn0027889	ball
LhChr006.780	7.00839	9.42571	9.88139	2.87243	3.50096	4.23517	Up-regulated	FBgn0032793	Ctu2
LhChr006.799	150.489	88.7659	156.749	202.754	194.41	178.3	Down-regulated	FBgn0263852	Dad1
LhChr006.940	1.46918	1.63825	0.515297	2.48322	4.05661	2.54074	Down-regulated	NA	NA
LhChr007.055	6.96348	5.58933	5.20436	16.714	27.6833	16.5067	Down-regulated	NA	NA
LhChr007.057	6.52692	11.6846	8.6443	3.68639	3.40678	3.15483	Up-regulated	NA	NA
LhChr007.063	1.91651	1.31587	1.7645	1.72828	20.9906	1.74002	Down-regulated	FBgn0002773	Mlc2
LhChr007.074	10.7659	13.8851	10.4972	16.6457	18.8503	18.0502	Down-regulated	NA	NA
LhChr007.095	37.7174	45.1195	31.9552	45.3912	64.4221	49.7235	Down-regulated	NA	NA
LhChr007.1022	3174.89	3883.46	2568.85	3938.75	4732.26	3830.84	Down-regulated	FBgn0035020	CG13585
LhChr007.118	11.1429	10.7003	6.85643	14.7465	23.0407	13.5675	Down-regulated	FBgn0037138	P5CDh1
LhChr007.1198	5.20105	4.08978	3.89467	6.42375	6.03154	8.84257	Down-regulated	NA	NA
LhChr007.1254	35.2676	33.788	40.7348	19.0922	23.1621	19.7838	Up-regulated	FBgn0010551	Phb2
LhChr007.1255	1.82807	1.19605	0.50197	5.41412	6.53968	5.43536	Down-regulated	FBgn0052447	CG32447
LhChr007.1262	9.32456	9.14186	11.26	22.4039	18.8713	18.2678	Down-regulated	NA	NA
LhChr007.129	94.1896	133.602	86.5109	35.0022	58.9368	36.8222	Up-regulated	NA	NA
LhChr007.130	2.0496	1.62522	0.646983	5.4245	13.186	4.86777	Down-regulated	FBgn0250839	Jhbp2
LhChr007.1350	1067.06	1206.22	856.208	1916.82	1705.76	2018.91	Down-regulated	FBgn0032400	CG6770
LhChr007.1387	8.67066	7.64056	7.47067	19.107	21.9117	21.479	Down-regulated	FBgn0036545	GXIVsPLA2
LhChr007.1417	7.90027	9.16344	6.25279	8.43617	18.0927	8.2257	Down-regulated	FBgn0033460	Sec24AB
LhChr007.1433	65.0833	91.206	59.5827	93.4816	147.706	95.0583	Down-regulated	NA	NA
LhChr007.1437	10.6172	14.3421	10.5135	5.4223	7.8245	5.73283	Up-regulated	FBgn0037539	CG10435
LhChr007.1443	6.78212	8.18835	4.57401	7.63815	11.3354	6.90413	Down-regulated	FBgn0037360	CG2182
LhChr007.1452	33.3473	61.0593	41.3687	10.8757	20.9752	14.2218	Up-regulated	NA	NA
LhChr007.1464	37.7148	58.3737	50.2822	23.0436	20.8872	22.1839	Up-regulated	FBgn0037899	RpL24-like
LhChr007.1467	0.682498	0.624804	0.349092	1.93667	1.17256	1.4994	Down-regulated	NA	NA
LhChr007.147	139.611	107.299	145.421	186.481	203.758	204.294	Down-regulated	FBgn0030306	Spase25
LhChr007.1472	12.9214	15.6104	11.8205	18.6557	18.9503	17.5577	Down-regulated	FBgn0260744	Tango9
LhChr007.1474	5.96924	8.43476	3.67279	1.43686	4.27725	1.39821	Up-regulated	NA	NA
LhChr007.1478	5.23107	4.49134	2.80038	6.02681	17.1107	4.8988	Down-regulated	NA	NA
LhChr007.1480	8.46292	6.37305	5.16911	10.0426	17.913	9.42853	Down-regulated	FBgn0260744	Tango9
LhChr007.1485	8.37314	13.6391	10.5461	4.67305	6.77738	5.29958	Up-regulated	FBgn0021995	Rs1
LhChr007.1488	207.688	252.404	169.476	363.73	425.115	394.55	Down-regulated	NA	NA
LhChr007.1491	200.209	265.857	212.716	103.9	100.8	104.833	Up-regulated	FBgn0035189	CG9119
LhChr007.1498	15.5237	16.5551	14.2395	21.851	21.0029	21.7155	Down-regulated	FBgn0034050	bug
LhChr007.153	18.4464	24.1606	22.009	1.62952	2.00094	1.06335	Up-regulated	NA	NA
LhChr007.155	44.1437	55.6603	54.9283	21.1271	17.7	23.7371	Up-regulated	FBgn0032247	CG5188
LhChr007.1566	12.7498	14.1189	12.2359	16.12	20.8141	15.754	Down-regulated	FBgn0035515	Sqor
LhChr007.158	461.415	536.998	426.775	725.11	877.488	776.588	Down-regulated	NA	NA
LhChr007.1585	161.677	154.964	190.384	215.206	225.803	241.818	Down-regulated	NA	NA
LhChr007.159	1.3176	1.59983	1.09178	2.11023	5.2843	2.15328	Down-regulated	FBgn0024833	AP-1mu
LhChr007.1603	27.4235	28.6813	27.0613	6.0167	6.6045	6.0529	Up-regulated	NA	NA
LhChr007.1615	28.6311	20.3839	28.7208	7.02897	9.91129	12.0704	Up-regulated	NA	NA
LhChr007.1624	1050.17	1081.87	906.512	1668.64	1582.17	1722.35	Down-regulated	NA	NA
LhChr007.1632	410.183	482.549	416.133	513.929	598.727	546.707	Down-regulated	FBgn0027095	Manf
LhChr007.171	510.375	481.25	594.159	240.037	243.625	232.178	Up-regulated	FBgn0037328	RpL35A
LhChr007.194	1598.08	2147.15	1571.64	2364.85	2072.64	2267.06	Down-regulated	NA	NA
LhChr007.211	11.4495	15.0723	17.6944	6.549	5.66411	5.88507	Up-regulated	NA	NA
LhChr007.221	205.546	167.272	130.638	315.886	317.322	331.434	Down-regulated	NA	NA
LhChr007.226	23.7168	17.6516	13.6279	3.05796	2.60084	3.39366	Up-regulated	NA	NA
LhChr007.229	56.7134	51.9628	41.4387	76.0258	76.3371	81.0753	Down-regulated	FBgn0034392	MFS15
LhChr007.253	1019.56	1656.23	1276.99	534.618	567.55	572.192	Up-regulated	FBgn0039713	RpS8
LhChr007.271	5.22114	3.33208	3.4919	1.27925	1.52323	1.11304	Up-regulated	NA	NA
LhChr007.280	1.49267	2.04573	0.899217	2.28133	6.28649	1.72515	Down-regulated	FBgn0038376	Hmt-1
LhChr007.324	74.2518	108.331	69.5383	101.186	137.167	109.492	Down-regulated	FBgn0030529	Clic
LhChr007.328	5.87067	12.3384	7.46094	3.14918	3.9679	4.4181	Up-regulated	FBgn0035134	CG1231
LhChr007.347	110.954	120.698	92.164	124.887	188.812	128.199	Down-regulated	NA	NA
LhChr007.371	1.74253	1.30447	1.19902	1.87376	2.67664	2.10202	Down-regulated	NA	NA
LhChr007.400	3.25195	2.43135	1.03242	6.89254	7.26067	7.05881	Down-regulated	NA	NA
LhChr007.408	10.4578	13.4968	8.25286	3.01783	4.69226	2.3109	Up-regulated	NA	NA
LhChr007.414	7.55853	10.6358	8.66327	2.13666	3.5032	1.55612	Up-regulated	FBgn0037073	Tsr1
LhChr007.415	6.64407	6.63758	10.3758	3.05796	2.51956	2.0362	Up-regulated	NA	NA
LhChr007.416	7.96416	15.0333	8.94994	1.4195	1.81095	3.21367	Up-regulated	NA	NA
LhChr007.442	0.724335	0.376922	0.381077	1.16456	1.77999	1.15242	Down-regulated	NA	NA
LhChr007.448	1.53584	1.33647	0.729514	3.33848	4.0947	3.57932	Down-regulated	NA	NA
LhChr007.452	3.31125	3.64358	3.35347	5.66153	6.03997	5.5784	Down-regulated	NA	NA
LhChr007.582	9.64929	9.91506	10.2117	15.4132	18.8782	14.9398	Down-regulated	FBgn0034707	MED16
LhChr007.615	1.1375	1.0523	1.46619	3.11837	3.55432	3.15179	Down-regulated	FBgn0265137	Spn42Da
LhChr007.619	0.909063	0.534996	0.926634	1.88315	1.97666	2.56775	Down-regulated	FBgn0033994	CG7544
LhChr007.625	14.9254	24.5063	13.7824	22.5066	28.9762	24.6982	Down-regulated	FBgn0040384	CG32795
LhChr007.626	9.56026	6.93612	9.05589	10.9027	17.2343	10.5346	Down-regulated	FBgn0031263	Tspo
LhChr007.635	5.59473	6.25866	4.77772	8.98494	9.71646	9.81551	Down-regulated	FBgn0038453	Arl6IP1
LhChr007.676	6.08849	6.63126	7.08302	13.2385	15.1887	13.5981	Down-regulated	FBgn0283681	Tcs3
LhChr007.717	10.3993	12.5164	9.57449	2.66411	2.87139	2.48352	Up-regulated	NA	NA
LhChr007.737	176.266	152.669	188.919	49.4796	52.9704	47.3544	Up-regulated	NA	NA
LhChr007.748	9.22622	7.59381	8.92748	15.8179	16.5387	16.0013	Down-regulated	FBgn0036571	Strump
LhChr007.762	1.88089	1.9881	0.649389	4.12167	4.99863	3.55767	Down-regulated	NA	NA
LhChr007.763	2.97203	2.8869	1.75123	6.58671	5.62944	5.27676	Down-regulated	FBgn0032191	Snx17
LhChr007.800	6.21154	5.38717	2.25289	12.7103	14.0066	12.6083	Down-regulated	NA	NA
LhChr007.815	30.0873	32.9507	32.1529	5.11639	5.85977	4.76957	Up-regulated	NA	NA
LhChr007.847	0.803959	0.0581051	0.123365	1.044	3.88472	0.865096	Down-regulated	NA	NA
LhChr007.879	136.776	79.9638	103.741	397.694	369.848	427.696	Down-regulated	FBgn0034968	RpL12
LhChr008.012	48.4704	48.6692	50.592	79.5475	83.9143	91.413	Down-regulated	FBgn0266711	EloC
LhChr008.013	91.6012	118.332	93.3005	113.547	153.242	122.946	Down-regulated	FBgn0032398	CG6766
LhChr008.015	705.521	570.749	826.117	376.235	353.296	337.368	Up-regulated	FBgn0034138	RpS15
LhChr008.019	4.01065	5.21755	3.33749	5.12465	7.08093	4.57498	Down-regulated	NA	NA
LhChr008.027	4.2586	6.48313	5.96467	1.76493	1.75128	1.42592	Up-regulated	NA	NA
LhChr008.043	24.3502	29.5822	13.8228	29.1632	51.8701	23.4757	Down-regulated	NA	NA
LhChr008.054	60.8509	79.1222	52.9148	24.2593	42.504	25.7599	Up-regulated	FBgn0027567	Ciz1
LhChr008.069	8.60792	8.52755	9.84844	11.4119	12.5302	13.1962	Down-regulated	FBgn0026060	Mipp2
LhChr008.074	5.02823	6.35896	4.72623	2.67305	4.04631	2.26813	Up-regulated	NA	NA
LhChr008.076	9.87775	12.3268	12.4753	4.22415	4.929	3.95153	Up-regulated	FBgn0038597	CG8064
LhChr008.1040	21.5129	21.7791	20.7002	7.2816	8.59739	6.95119	Up-regulated	NA	NA
LhChr008.1050	1.37063	1.61327	0.450685	1.73749	3.45335	3.47645	Down-regulated	NA	NA
LhChr008.107	11.1996	14.4345	9.13013	1.23072	2.01051	1.42712	Up-regulated	FBgn0288686	betaTub60D
LhChr008.1081	0.155012	0.0672196	0	0.939373	1.72274	1.1259	Down-regulated	NA	NA
LhChr008.109	113.925	119.283	104.532	48.3052	52.8999	61.9494	Up-regulated	FBgn0284243	betaTub56D
LhChr008.1104	36.2083	60.0751	30.8788	17.3026	20.8362	16.5716	Up-regulated	NA	NA
LhChr008.1105	2.04878	1.85412	1.64024	3.12318	4.04595	2.55203	Down-regulated	FBgn0262534	CG43088
LhChr008.1203	1.16914	0.772552	0.563832	1.26919	2.33144	1.12325	Down-regulated	FBgn0030089	AP-1gamma
LhChr008.1207	18.4253	28.5409	18.6719	6.66149	14.9336	11.1779	Up-regulated	FBgn0266917	Sf3a1
LhChr008.1265	0.41933	0.748749	0.613171	1.90052	2.45527	1.65225	Down-regulated	FBgn0032485	CG9426
LhChr008.1302	5.19273	4.99435	3.30983	5.79219	9.77914	4.53993	Down-regulated	FBgn0030330	Tango10
LhChr008.1317	188.198	232.256	248.22	77.7478	90.8936	87.7899	Up-regulated	NA	NA
LhChr008.1318	151.501	176.624	125.533	244.543	233.981	259.353	Down-regulated	NA	NA
LhChr008.1354	29.569	21.1925	33.0844	39.2863	56.754	34.9662	Down-regulated	NA	NA
LhChr008.1355	12.5378	20.0871	7.16484	18.3398	45.4219	14.106	Down-regulated	NA	NA
LhChr008.1356	108.779	163.443	88.9693	208.532	301.031	225.798	Down-regulated	NA	NA
LhChr008.1357	278.023	223.509	261.285	422.63	433.972	468.773	Down-regulated	NA	NA
LhChr008.1361	1.53012	0.612482	0.433463	3.02291	5.61148	3.26128	Down-regulated	NA	NA
LhChr008.1372	23.68	24.3641	28.9788	12.4147	12.8636	13.8285	Up-regulated	NA	NA
LhChr008.1373	5.8752	6.31313	5.21034	7.89117	12.0027	8.1407	Down-regulated	FBgn0014018	Rel
LhChr008.1375	945.424	1332.11	1152.55	547.043	605.274	643.201	Up-regulated	FBgn0261602	RpL8
LhChr008.1401	9.32339	14.4211	13.9932	3.53492	3.48566	4.10083	Up-regulated	FBgn0036514	CG12301
LhChr008.159	20.0916	19.6979	22.6802	4.9912	4.98074	5.49885	Up-regulated	FBgn0039233	CG7006
LhChr008.160	2.5825	2.65114	1.94095	3.55888	5.80637	2.61583	Down-regulated	FBgn0034025	Pgant1
LhChr008.166	2.97438	4.93299	5.28477	1.0842	1.15986	1.13704	Up-regulated	FBgn0053260	Tsen34
LhChr008.193	21.0816	25.8866	25.2616	9.33169	11.7735	10.2381	Up-regulated	FBgn0032988	Tif-IA
LhChr008.223	7.34815	10.3725	8.53832	2.85167	4.01587	3.59902	Up-regulated	FBgn0261285	Ppcs
LhChr008.280	25.8942	21.2374	20.3553	36.598	39.8184	26.2232	Down-regulated	FBgn0013307	Odc1
LhChr008.304	5.02158	4.6494	4.49834	6.22716	8.32854	5.39432	Down-regulated	FBgn0029913	Cht11
LhChr008.334	16.7685	21.2655	20.9827	9.73131	11.9374	9.47043	Up-regulated	FBgn0012036	Aldh
LhChr008.340	1577.4	2090.61	1777.79	859.185	1101.48	916.155	Up-regulated	FBgn0043841	vir-1
LhChr008.359	653.552	1127.16	848.562	326.515	349.864	350.658	Up-regulated	FBgn0026372	RpL23A
LhChr008.361	7.85006	8.28548	9.1536	3.02931	4.00785	3.28716	Up-regulated	FBgn0021874	Nle
LhChr008.384	34.9631	42.4701	37.6346	41.0999	61.24	47.859	Down-regulated	FBgn0035771	Sec63
LhChr008.395	883.525	1016.81	1048.77	488.034	464.486	514.148	Up-regulated	FBgn0261596	RpS24
LhChr008.399	36.6999	40.3462	30.3574	42.9352	70.3633	40.4415	Down-regulated	FBgn0027611	LManII
LhChr008.409	10.1257	12.8366	12.5888	3.47793	3.95053	2.93882	Up-regulated	FBgn0032925	Noc2
LhChr008.414	22.8517	26.4005	14.9041	31.3652	68.354	26.3775	Down-regulated	FBgn0037530	EMC1
LhChr008.418	15.2066	19.9793	17.3962	5.65317	5.37572	5.56275	Up-regulated	FBgn0036557	mRpS31
LhChr008.433	45.3381	48.9585	49.5176	61.5135	57.99	61.9047	Down-regulated	FBgn0040308	Prx4
LhChr008.446	0.822277	0.88634	0.519125	1.02711	1.66876	0.891126	Down-regulated	FBgn0015772	Nak
LhChr008.453	18.2348	22.0706	21.6763	27.0513	29.1378	32.2264	Down-regulated	FBgn0086443	AsnRS
LhChr008.480	3.10492	3.31427	2.50682	1.11654	1.06175	0.346953	Up-regulated	NA	NA
LhChr008.514	6.21194	6.34444	5.44496	6.55266	10.8442	5.95712	Down-regulated	FBgn0027505	Rab3-GAP
LhChr008.519	1.6581	1.7462	0.926858	3.02469	3.71983	2.15059	Down-regulated	NA	NA
LhChr008.520	17.6895	18.3567	16.0799	20.6533	21.7278	23.5972	Down-regulated	FBgn0033377	Pgm2a
LhChr008.524	16.6988	20.1217	19.4602	9.66737	12.1481	9.86164	Up-regulated	FBgn0026079	Nsun2
LhChr008.526	18.629	26.5431	15.1336	26.0208	32.224	29.879	Down-regulated	FBgn0040513	kappaB-Ras
LhChr008.534	66.4742	113.849	91.8605	36.3077	39.436	40.3451	Up-regulated	NA	NA
LhChr008.562	1.06513	0.697957	0.8281	5.38914	4.68919	5.50139	Down-regulated	NA	NA
LhChr008.567	23.2356	23.8483	38.0384	9.04598	9.69942	11.5396	Up-regulated	FBgn0027334	l(1)G0004
LhChr008.575	7.63443	8.0323	9.56392	2.56424	2.33835	3.80448	Up-regulated	FBgn0020909	Rtc1
LhChr008.599	331.365	318.764	342.956	405.188	406.126	437.126	Down-regulated	NA	NA
LhChr008.630	26.0993	15.1216	25.8239	8.71907	7.32599	7.07927	Up-regulated	FBgn0265185	CG44250
LhChr008.677	7.59295	7.43745	6.74398	9.048	11.6973	9.33582	Down-regulated	FBgn0259985	Mppe
LhChr008.713	36.0313	49.0496	40.0321	22.7695	17.4837	21.4714	Up-regulated	FBgn0051855	CG31855
LhChr008.724	13.7631	16.093	15.2737	32.6243	33.8454	32.2971	Down-regulated	FBgn0086687	Desat1
LhChr008.785	1.62371	1.33896	1.7645	1.8435	3.83284	3.35115	Down-regulated	FBgn0005771	noc
LhChr008.799	11.7428	13.9333	10.3645	13.728	22.9199	14.9428	Down-regulated	FBgn0287209	Gfat1
LhChr008.822	5.49955	6.01798	4.39087	6.8812	10.588	6.32807	Down-regulated	FBgn0039734	Tace
LhChr008.824	12.611	13.1483	15.7557	6.1279	5.50391	5.40611	Up-regulated	NA	NA
LhChr008.863	15.646	14.8589	24.1822	2.57416	2.59987	2.05686	Up-regulated	FBgn0032820	Fbp
LhChr008.944	100.412	133.414	119.338	63.307	63.9846	65.706	Up-regulated	FBgn0037687	CG8132
LhChr009.002	12.9047	18.3509	15.5205	6.87755	8.42642	7.00558	Up-regulated	NA	NA
LhChr009.010	91.7928	125.447	91.2516	132.698	129.738	139.417	Down-regulated	FBgn0032732	EMC5
LhChr009.029	4.83266	9.02038	7.35111	2.81946	2.3859	2.24681	Up-regulated	FBgn0039065	Rad60
LhChr009.036	9.882	14.114	10.763	5.86109	6.2989	6.27827	Up-regulated	FBgn0030686	mRpL3
LhChr009.1012	12.9878	20.2083	9.22134	5.14587	8.84626	5.70849	Up-regulated	NA	NA
LhChr009.1013	6.427	4.78751	6.09875	1.22885	0.952613	1.05009	Up-regulated	NA	NA
LhChr009.1025	3.38517	4.69028	4.40895	1.39382	2.87246	0.99949	Up-regulated	FBgn0032881	Amacr
LhChr009.1071	7.03685	7.91123	10.3979	1.65459	1.34329	1.68266	Up-regulated	NA	NA
LhChr009.1077	52.351	82.9329	64.7757	34.1218	39.9179	33.7015	Up-regulated	FBgn0058045	CG40045
LhChr009.1080	3.27177	3.6535	3.41304	1.70188	2.03551	1.67718	Up-regulated	FBgn0003278	Polr1B
LhChr009.1114	23.5913	40.0864	25.5713	9.19776	14.0268	9.41821	Up-regulated	NA	NA
LhChr009.1119	91.6556	110.988	106.525	39.4243	50.0576	47.9835	Up-regulated	NA	NA
LhChr009.1146	0.606665	0.657688	0.663274	1.11605	2.08862	2.01959	Down-regulated	NA	NA
LhChr009.1160	203.55	231.587	215.389	298.146	300.184	295.528	Down-regulated	FBgn0029709	CHOp24
LhChr009.1167	82.1989	113.141	72.0734	104.439	157.378	105.164	Down-regulated	FBgn0032949	Lamp1
LhChr009.1168	35.8753	51.9095	32.5494	46.2365	65.2044	45.8818	Down-regulated	FBgn0035375	Pgant6
LhChr009.117	3.32066	4.91441	3.33776	4.50992	5.88821	5.33517	Down-regulated	NA	NA
LhChr009.1183	30.4735	42.7517	31.3809	16.1035	19.8269	12.3628	Up-regulated	FBgn0289712	cpa
LhChr009.1217	20.8282	25.6324	28.4704	4.02743	5.75935	3.75443	Up-regulated	FBgn0259937	Nop60B
LhChr009.1233	3.66563	4.65884	4.86793	1.56476	2.18751	1.48596	Up-regulated	FBgn0027330	l(1)G0020
LhChr009.1236	1.39376	1.10971	1.03078	4.84619	5.27731	4.60988	Down-regulated	FBgn0083979	Ir10a
LhChr009.1237	222.263	221.938	204.356	435.575	429.297	474.889	Down-regulated	NA	NA
LhChr009.129	809.712	972.073	654.684	908.877	1373.34	909.935	Down-regulated	NA	NA
LhChr009.161	362.636	249.686	402.477	653.682	637.093	717.639	Down-regulated	NA	NA
LhChr009.179	0.615657	0.631031	0.644121	1.16287	1.37925	1.03888	Down-regulated	FBgn0263601	mib1
LhChr009.182	342.097	257.516	400.983	107.193	80.9637	89.1554	Up-regulated	NA	NA
LhChr009.185	1409.49	992.961	1195.68	2247.26	1842.58	2094.62	Down-regulated	NA	NA
LhChr009.186	35.3839	35.4985	44.9627	59.2227	43.3752	69.2033	Down-regulated	NA	NA
LhChr009.207	1.37218	1.35235	0.545533	1.3499	7.89613	1.15773	Down-regulated	FBgn0003870	ttk
LhChr009.211	49.5695	55.0557	42.088	62.0163	111.262	59.1892	Down-regulated	FBgn0264561	Glg1
LhChr009.349	1.40544	1.92995	1.4018	2.50102	3.54645	2.3945	Down-regulated	NA	NA
LhChr009.384	9.27186	14.0571	13.826	4.26613	6.16162	5.67328	Up-regulated	FBgn0003118	pnt
LhChr009.385	9.08833	12.5251	7.4505	2.37115	4.09069	2.51184	Up-regulated	NA	NA
LhChr009.401	8.87646	13.5925	9.44936	4.68274	5.62944	3.02214	Up-regulated	NA	NA
LhChr009.410	9.66596	7.71692	6.48293	8.70047	14.352	10.6421	Down-regulated	NA	NA
LhChr009.446	6.15771	6.59216	4.54726	1.66588	3.16136	1.42355	Up-regulated	FBgn0026439	Eaat1
LhChr009.451	61.5911	57.9995	52.8439	97.2127	102.165	107.42	Down-regulated	FBgn0037737	Pnn
LhChr009.456	126.153	197.231	120.793	39.8991	80.6259	35.2941	Up-regulated	NA	NA
LhChr009.460	13.3368	18.0048	12.8258	6.98324	9.5888	8.06746	Up-regulated	FBgn0027603	Ulp1
LhChr009.469	2.09473	1.36255	1.0941	2.21449	7.96113	1.4792	Down-regulated	FBgn0031566	CG2818
LhChr009.471	19.9796	27.4256	15.4173	7.71506	5.20906	3.13204	Up-regulated	NA	NA
LhChr009.479	97693.9	121364	95604.2	131621	131058	130603	Down-regulated	NA	NA
LhChr009.505	3.20497	4.38562	3.57371	1.3873	2.06485	1.43696	Up-regulated	FBgn0030096	Zpr1
LhChr009.519	1714.18	2567.94	2098.62	994.691	1287.22	1240	Up-regulated	FBgn0284245	eEF1alpha1
LhChr009.552	4.75588	6.06041	4.22502	5.32712	9.8372	6.29591	Down-regulated	NA	NA
LhChr009.557	14.0682	16.4662	15.3595	18.1339	20.9046	18.8891	Down-regulated	FBgn0035392	CG1271
LhChr009.580	3.39327	3.78824	3.70575	1.2813	1.74428	1.41294	Up-regulated	FBgn0038968	CG12499
LhChr009.583	740.355	1330.24	761.723	288.624	484.126	316.461	Up-regulated	NA	NA
LhChr009.591	101.061	155.327	96.1978	176.556	203.286	199.458	Down-regulated	NA	NA
LhChr009.597	103.08	108.539	108.021	249.48	261.756	271.48	Down-regulated	NA	NA
LhChr009.619	17.5332	18.4648	21.6195	8.26701	11.876	9.01213	Up-regulated	FBgn0027084	LysRS
LhChr009.624	43.3634	56.2089	43.5273	22.4971	28.5931	23.2462	Up-regulated	NA	NA
LhChr009.644	49.0499	64.9682	51.7587	3.89348	3.66718	3.91312	Up-regulated	NA	NA
LhChr009.648	8.11425	7.64056	10.8004	3.29154	3.04702	2.69423	Up-regulated	FBgn0031657	Polr1C
LhChr009.658	13.0522	12.9459	12.6683	13.489	21.1936	15.2294	Down-regulated	FBgn0034276	Sardh
LhChr009.659	1.12841	1.31652	1.06365	1.68047	2.96965	1.4202	Down-regulated	FBgn0031107	HERC2
LhChr009.673	17.1349	25.3846	18.281	8.91312	11.7264	8.07154	Up-regulated	FBgn0032849	mRpS18B
LhChr009.674	22.0434	21.42	20.6137	26.8764	29.2214	25.8929	Down-regulated	FBgn0024841	Pcd
LhChr009.706	6.43114	8.5705	9.53145	2.25417	2.21316	1.79756	Up-regulated	FBgn0030406	CG1463
LhChr009.743	11.5283	15.5082	10.4167	4.97465	8.34704	4.3782	Up-regulated	FBgn0264785	Hph
LhChr009.747	2.94494	3.27322	2.86931	4.67818	6.21696	4.47644	Down-regulated	FBgn0036298	nst
LhChr009.749	9.68567	13.2587	9.68868	5.39362	6.62804	4.859	Up-regulated	FBgn0050342	Prp38
LhChr009.777	16.0606	19.2066	21.8127	9.75864	8.57989	8.09083	Up-regulated	FBgn0038585	Non3
LhChr009.814	4.61569	5.6214	4.97293	1.40281	1.09142	1.78325	Up-regulated	FBgn0039407	Trmt61
LhChr009.815	5.2704	6.41747	5.01305	8.91382	9.81557	9.18281	Down-regulated	FBgn0260639	gammaTub23C
LhChr009.848	22.6653	15.7055	24.489	10.0469	11.4035	10.6858	Up-regulated	NA	NA
LhChr009.863	5.30035	7.16805	5.77795	6.17738	17.3635	6.35937	Down-regulated	NA	NA
LhChr009.882	104.749	193.849	107.855	66.1068	56.7788	64.2358	Up-regulated	NA	NA
LhChr009.901	8.81619	12.241	10.5939	14.1538	14.5199	17.1694	Down-regulated	FBgn0037297	CG1116
LhChr009.927	1.76991	1.05745	0.253482	1.70249	7.06981	1.61883	Down-regulated	FBgn0042693	wrd
LhChr009.929	163.013	137.179	171.516	205.724	228.409	229.73	Down-regulated	FBgn0019925	Surf4
LhChr009.951	18.159	20.8078	26.6149	9.71816	9.89117	10.2733	Up-regulated	FBgn0010292	bys
LhChr009.956	4.97804	6.04432	5.107	6.50539	9.36954	6.21747	Down-regulated	FBgn0024365	CG12773
LhChr009.958	5.91645	10.0059	5.04334	2.77292	4.2488	2.46971	Up-regulated	FBgn0041182	Tep2
LhChr009.961	1.94997	1.28366	0.865208	2.46099	3.2694	2.35105	Down-regulated	NA	NA
LhChr009.965	34.0997	43.0974	37.0972	17.5989	21.8284	21.3453	Up-regulated	FBgn0262601	SmB
LhChr009.982	11.1379	12.4293	13.0512	4.248	8.05394	3.64576	Up-regulated	FBgn0050419	CG30419
LhChr009.988	108.834	105.505	91.9525	135.656	203.362	125.243	Down-regulated	FBgn0032880	TM9SF2
LhChr010.012	17.2486	11.7909	17.8104	3.05906	1.96787	1.54669	Up-regulated	FBgn0034884	Eglp3
LhChr010.013	4.39611	3.74859	4.93174	2.01482	2.24915	1.46086	Up-regulated	FBgn0032144	CG17633
LhChr010.014	44.0255	36.3413	52.2102	9.86697	9.98863	8.83743	Up-regulated	FBgn0034215	Mtap
LhChr010.055	49.4862	53.7386	46.2993	21.7675	25.4459	21.0426	Up-regulated	FBgn0002719	Men
LhChr010.087	840.999	1042.85	1040.83	469.351	553.108	589.815	Up-regulated	FBgn0002622	RpS3
LhChr010.091	982.93	1242.05	1192.07	440.85	473.446	436.037	Up-regulated	FBgn0013325	RpL11
LhChr010.1011	5.19206	4.35474	4.62287	6.1966	7.55736	6.88014	Down-regulated	FBgn0027088	GlyRS
LhChr010.1012	35.6326	40.6021	21.5023	49.3227	111.927	36.5269	Down-regulated	FBgn0035121	Tudor-SN
LhChr010.1061	2.77584	3.04301	2.92369	3.94107	4.80716	4.15781	Down-regulated	NA	NA
LhChr010.1062	11.301	16.0422	15.117	5.30849	7.78688	6.70726	Up-regulated	FBgn0039274	CG11920
LhChr010.1069	2.77351	5.6821	3.41811	11.6272	8.80072	12.5839	Down-regulated	FBgn0001233	Hsp83
LhChr010.1078	14.1756	18.0023	17.0311	8.29372	6.73671	8.80011	Up-regulated	NA	NA
LhChr010.1086	8.82792	8.60859	6.59114	10.7983	13.1577	9.28656	Down-regulated	FBgn0011710	Septin1
LhChr010.1117	924.385	834.926	1069.42	438.58	405.548	478.111	Up-regulated	FBgn0039757	RpS7
LhChr010.112	1.33993	1.2654	0.932095	1.64978	2.47471	1.75422	Down-regulated	FBgn0011224	heph
LhChr010.1143	55.2319	60.0633	59.7435	27.3141	27.2411	27.0793	Up-regulated	FBgn0030718	ND-20
LhChr010.1164	6.42561	7.82977	6.26797	2.87213	4.27885	2.3888	Up-regulated	FBgn0020616	SA1
LhChr010.1180	2.99455	3.0646	1.7645	3.5257	5.84572	4.10839	Down-regulated	FBgn0052939	CG32939
LhChr010.1189	12.8647	16.4052	15.1627	4.78283	4.34753	4.03399	Up-regulated	FBgn0266452	Ctps
LhChr010.1201	22.4348	25.2946	32.4093	13.1331	15.6929	14.3552	Up-regulated	FBgn0039828	CG1542
LhChr010.125	4.51749	4.95261	3.8077	6.65121	7.51698	6.32873	Down-regulated	FBgn0037801	Gldc
LhChr010.138	10.0295	10.5916	10.9722	5.41391	6.38563	4.71364	Up-regulated	FBgn0035989	Atat
LhChr010.185	9.8011	7.01678	8.04473	2.92171	2.01051	1.15662	Up-regulated	NA	NA
LhChr010.189	17.5605	16.0177	17.1898	7.89244	9.03791	8.44343	Up-regulated	NA	NA
LhChr010.193	39.0234	52.2983	42.355	21.9882	22.1071	25.2828	Up-regulated	FBgn0036306	CG10973
LhChr010.208	11.9432	15.6942	16.1607	5.13055	6.90766	5.82331	Up-regulated	NA	NA
LhChr010.211	6.30287	3.96703	6.23403	7.20257	9.18883	8.89433	Down-regulated	NA	NA
LhChr010.251	127.512	136.919	112.583	184.606	172.611	199.602	Down-regulated	NA	NA
LhChr010.257	17.2386	19.9978	20.6731	7.60445	9.28467	8.21878	Up-regulated	FBgn0038473	Ns1
LhChr010.258	4.40741	4.71795	3.84501	1.05395	2.2488	1.40536	Up-regulated	FBgn0003068	per
LhChr010.282	108.363	125.493	126.75	147.664	148.632	164.787	Down-regulated	FBgn0033468	CG1418
LhChr010.284	7.2106	7.15778	8.15839	2.10585	3.35822	3.15498	Up-regulated	FBgn0039115	Rex2
LhChr010.286	11.1495	12.0873	12.6988	5.69987	5.15523	4.92565	Up-regulated	FBgn0016041	Tom40
LhChr010.288	1.80174	1.84963	1.18488	2.48294	3.90881	1.89919	Down-regulated	FBgn0035449	CG14971
LhChr010.291	4.9961	5.55649	4.00456	1.27212	1.07925	0.569227	Up-regulated	FBgn0030740	CG9917
LhChr010.292	53.6399	88.8128	63.0582	13.4322	23.0627	12.5813	Up-regulated	FBgn0051345	CG31345
LhChr010.293	729.917	901.789	616.995	818.683	1258.79	822.02	Down-regulated	FBgn0039562	Gp93
LhChr010.302	146.179	167.342	127.871	171.545	250.789	157.777	Down-regulated	FBgn0086357	Sec61alpha
LhChr010.304	115.788	163.467	128.618	51.33	62.5172	49.0955	Up-regulated	NA	NA
LhChr010.314	9.15979	12.4906	9.10794	5.63624	6.59133	4.86751	Up-regulated	FBgn0033918	CG8531
LhChr010.328	337.571	422.405	393.969	101.879	170.551	148.079	Up-regulated	FBgn0000042	Act5C
LhChr010.443	7.68868	9.55297	7.87771	4.4027	4.42558	4.45439	Up-regulated	FBgn0024993	Lint-O
LhChr010.457	3.62441	4.87332	4.12079	1.76891	2.02165	2.35572	Up-regulated	FBgn0031628	CG3294
LhChr010.473	8.21825	7.76671	6.86735	1.41133	3.88472	1.8924	Up-regulated	FBgn0035977	PGRP-LF
LhChr010.484	9.08796	11.6418	12.0598	5.69999	7.01263	5.40717	Up-regulated	FBgn0030655	CG9213
LhChr010.512	5.74953	5.1385	4.43815	5.76656	8.06346	6.63472	Down-regulated	FBgn0032945	CG8665
LhChr010.522	24.9979	38.1031	33.3145	16.5013	17.3937	15.635	Up-regulated	FBgn0031651	mRpL24
LhChr010.531	1154.75	1306.04	1577.49	619.74	718.156	722.758	Up-regulated	FBgn0017545	RpS3A
LhChr010.541	0.958255	0.831079	0.441125	4.31379	5.46373	5.72274	Down-regulated	NA	NA
LhChr010.543	24.2192	27.7466	29.2603	14.8783	13.338	15.15	Up-regulated	FBgn0014023	mRpL47
LhChr010.546	3.89588	4.69526	3.33067	5.05909	6.74761	5.06323	Down-regulated	FBgn0038475	Keap1
LhChr010.548	8.91261	11.5846	4.77423	10.5616	29.5978	10.5369	Down-regulated	FBgn0033463	CG1513
LhChr010.551	5.84749	8.22768	6.09936	3.25759	3.61938	3.00826	Up-regulated	FBgn0036124	Noc1
LhChr010.575	0.982617	1.2654	0.383804	1.59822	6.07168	1.08137	Down-regulated	FBgn0051100	Glug
LhChr010.590	1.04933	1.05143	0.834784	1.41995	1.59494	1.30726	Down-regulated	FBgn0024510	dlt
LhChr010.611	5.4886	5.52442	6.69906	2.89889	3.09005	2.90558	Up-regulated	FBgn0015925	csul
LhChr010.618	69.6426	79.4847	67.5331	27.9052	35.9944	28.7432	Up-regulated	FBgn0031876	Atac1
LhChr010.645	128.832	123.705	168.986	75.3202	77.6123	73.8604	Up-regulated	FBgn0035753	RpL18
LhChr010.666	11.1835	11.7729	10.403	2.03651	2.12428	1.21377	Up-regulated	FBgn0041711	yellow-e
LhChr010.808	1.26931	2.20171	1.11782	2.26939	2.61332	3.11767	Down-regulated	FBgn0033158	CG12164
LhChr010.826	5.35541	5.39665	5.2437	6.43189	8.39574	6.48985	Down-regulated	FBgn0288846	unc-45
LhChr010.827	4.65278	7.14208	4.5491	7.09352	7.79912	7.04467	Down-regulated	FBgn0023520	CG3857
LhChr010.829	13.3181	14.6801	9.69468	18.5441	21.525	15.2751	Down-regulated	FBgn0052103	SCaMC
LhChr010.830	33.0191	47.8805	40.4446	15.7412	21.2136	19.1828	Up-regulated	FBgn0032138	CG4364
LhChr010.844	0.607225	0.587402	0.365541	1.05137	1.06079	0.980101	Down-regulated	NA	NA
LhChr010.869	11.9509	14.2402	14.1676	4.44059	5.74913	4.3743	Up-regulated	FBgn0026196	nop5
LhChr010.870	5.23532	4.19826	3.39101	5.62552	9.40693	6.28454	Down-regulated	FBgn0050021	metro
LhChr010.877	4.95067	8.93613	8.17592	1.71435	3.31912	1.09872	Up-regulated	NA	NA
LhChr010.880	11.1025	10.8757	14.0552	6.09309	6.03533	4.84006	Up-regulated	NA	NA
LhChr010.883	4.97256	3.47031	5.90154	7.23076	7.77136	8.08875	Down-regulated	NA	NA
LhChr010.890	14.4243	14.9157	11.3648	15.2489	22.9199	20.8192	Down-regulated	NA	NA
LhChr010.911	13.4916	17.531	19.0463	6.47516	4.11734	6.5329	Up-regulated	FBgn0035524	CG11583
LhChr010.918	3.36026	3.95511	2.90038	1.09088	1.27574	0.847449	Up-regulated	FBgn0035187	Trhn
LhChr010.950	21.7965	26.3441	24.1547	31.0463	32.7289	29.5054	Down-regulated	NA	NA
LhChr010.951	31.9672	41.2238	35.962	19.6578	18.85	17.9278	Up-regulated	NA	NA
LhCtg011.037	29.7916	23.8531	32.0257	39.9834	35.7872	42.6458	Down-regulated	NA	NA
LhCtg011.045	57.4407	43.1635	54.4817	27.838	20.6311	12.5448	Up-regulated	NA	NA
LhCtg011.051	28.299	27.2509	23.0874	11.8571	9.34313	3.16972	Up-regulated	NA	NA
LhCtg011.058	215.734	246.084	250.395	317.974	333.409	356.27	Down-regulated	FBgn0038438	Der-2
LhCtg012.003	15.4827	14.9559	11.7804	15.5751	28.208	13.3144	Down-regulated	FBgn0026252	msk
LhCtg012.036	5.0629	5.02083	4.22195	6.17936	8.52226	5.97819	Down-regulated	NA	NA
LhCtg012.041	20.6645	20.9803	16.3375	21.0736	37.1005	17.7173	Down-regulated	FBgn0036566	ClC-c
LhCtg012.045	6.2208	6.67375	4.56402	6.18484	11.8826	5.71331	Down-regulated	FBgn0037327	PEK
LhCtg012.051	6.69379	7.95743	7.9161	2.09816	3.06714	2.00251	Up-regulated	FBgn0037063	CG9391
LhCtg013.010	866.772	933.921	1070.45	503.125	539.971	545.851	Up-regulated	FBgn0035753	RpL18
LhCtg013.012	19.5005	28.3398	22.1592	2.7376	3.90487	3.82805	Up-regulated	FBgn0267252	Ggamma30A
LhCtg013.019	6.92818	6.8564	6.3522	3.38467	3.19489	2.59843	Up-regulated	NA	NA
LhCtg014.005	18.2044	25.8514	15.9807	5.66842	8.21165	5.85926	Up-regulated	NA	NA
LhCtg014.008	14.0386	21.7376	12.8599	4.84911	3.49451	2.14577	Up-regulated	NA	NA
LhCtg017.004	10.0977	12.658	12.5519	5.68089	6.97026	6.41432	Up-regulated	FBgn0030692	mRpS30
LhCtg018.007	16.5866	16.8121	18.437	7.35475	10.5884	8.67909	Up-regulated	NA	NA
LhCtg019.008	14.4303	17.7049	18.6255	8.06935	7.7178	7.72668	Up-regulated	FBgn0015527	peng
LhCtg020.016	7.70026	8.54824	7.37309	3.19979	3.37349	2.81718	Up-regulated	FBgn0264291	Det
LhCtg020.049	3.62834	3.55831	2.99365	1.19604	1.5644	1.1037	Up-regulated	FBgn0261286	Mat89Ba
LhCtg021.024	16.4514	19.7242	13.5832	21.7731	35.1465	18.6348	Down-regulated	FBgn0011740	alpha-Man-IIa
LhCtg021.032	106.551	143.86	88.3637	137.68	204.433	149.841	Down-regulated	FBgn0028475	Hrd3
LhCtg021.034	11.5475	13.4046	16.6835	5.10609	5.28788	4.93202	Up-regulated	FBgn0030061	Nop53
LhCtg022.013	54.507	63.9329	50.3115	27.9764	26.2707	29.9416	Up-regulated	NA	NA
LhCtg023.003	3.49438	3.66075	4.58693	1.58745	1.57146	1.8149	Up-regulated	FBgn0260750	Mulk
LhCtg028.006	2.90148	3.2968	2.73897	1.03336	2.21834	0.91885	Up-regulated	FBgn0264305	CG43783
LhCtg028.014	53.5872	69.7129	66.2939	25.7852	37.4977	35.4181	Up-regulated	FBgn0004237	Hrb87F
LhCtg028.015	56.9984	56.5441	51.7587	71.9887	73.5699	70.8898	Down-regulated	NA	NA
LhCtg028.022	18.4192	19.8859	23.6116	11.148	11.0792	10.2169	Up-regulated	FBgn0061361	Tcs1
LhCtg029.004	19.7227	12.1361	10.753	49.458	54.997	52.1522	Down-regulated	NA	NA
LhCtg034.003	7.97556	10.6183	8.50239	3.99738	3.85378	3.16181	Up-regulated	FBgn0050499	Rpe
LhCtg036.012	26.7414	34.1915	33.685	15.4577	20.3195	17.238	Up-regulated	NA	NA
LhCtg038.005	13.0346	22.7432	15.1962	5.80905	5.44114	7.84283	Up-regulated	NA	NA
LhCtg040.004	7.44951	9.17326	8.89824	4.47492	4.95338	3.94373	Up-regulated	FBgn0034528	CG11180
LhCtg040.005	12.3625	18.0383	17.3415	6.38467	6.10171	8.94924	Up-regulated	FBgn0037723	SpdS
LhCtg041.010	5.88052	4.3908	7.85224	2.66343	1.61832	1.85431	Up-regulated	FBgn0033471	CG12134
LhCtg046.006	6.0359	8.65422	5.72555	2.58629	4.1244	3.55907	Up-regulated	FBgn0261872	scaf6
LhCtg048.006	126.843	164.056	143.457	162.841	200.858	184.737	Down-regulated	FBgn0031256	shv
LhCtg051.003	47.0175	56.0942	40.5642	65.9586	68.6702	71.039	Down-regulated	FBgn0036999	isoQC
LhCtg051.006	10.6484	10.5784	11.4675	5.02825	4.55279	4.42699	Up-regulated	FBgn0030968	CG7322
LhCtg053.006	28.2748	32.473	32.2438	5.35036	9.60594	4.82143	Up-regulated	NA	NA
LhCtg056.015	7.20925	8.24189	9.69218	2.30497	2.4147	2.61154	Up-regulated	FBgn0040337	CG3021
LhCtg056.017	4.7142	6.1258	4.34029	5.55374	9.18987	5.17728	Down-regulated	FBgn0001308	Khc
LhCtg056.019	10.7018	12.8104	12.9834	5.77437	6.12274	4.93313	Up-regulated	FBgn0038269	Rrp6
LhCtg056.026	105.215	119.347	93.7532	126.29	190.415	126.47	Down-regulated	FBgn0039160	CG5510
LhCtg058.008	16.349	19.9395	19.36	2.93314	5.04133	3.10324	Up-regulated	FBgn0263241	Mocs1
LhCtg060.007	1.84598	2.15785	1.2562	2.91825	11.5569	2.65567	Down-regulated	NA	NA
LhCtg062.002	22.5355	23.4589	27.8036	8.18133	10.5964	8.31122	Up-regulated	FBgn0263510	nclb
LhCtg062.006	1.0386	0.826583	0.753731	1.2059	1.94837	1.30165	Down-regulated	FBgn0011828	Pxn
LhCtg062.012	0.850827	0.778903	0.674546	1.1867	1.89571	1.48773	Down-regulated	FBgn0261555	CG42673
LhCtg063.013	32.6508	45.0962	45.1508	16.025	15.4663	18.6734	Up-regulated	FBgn0034915	eIF6
LhCtg067.002	29.3121	29.9928	38.2208	14.5005	13.8147	13.6341	Up-regulated	FBgn0030834	CG8675
LhCtg068.004	245.829	237.777	213.992	301.086	334.495	306.784	Down-regulated	NA	NA
LhCtg082.003	13.5921	21.3711	15.6212	4.88285	6.21026	5.67118	Up-regulated	NA	NA
LhCtg082.008	19.9359	21.8212	18.4812	38.2669	38.6648	38.3914	Down-regulated	FBgn0036847	CNPYb
LhCtg082.009	3.21185	3.68015	2.87296	4.14822	4.80731	3.69844	Down-regulated	NA	NA
LhCtg084.002	3.58316	3.62748	4.77062	1.84505	2.31709	1.89199	Up-regulated	FBgn0001330	kz
LhCtg085.005	27.0455	35.3245	32.0512	9.48554	10.9015	9.3276	Up-regulated	FBgn0052409	CG32409
LhCtg085.014	15.2129	14.6023	16.7604	6.65903	7.18569	8.27686	Up-regulated	FBgn0036188	Polr3H
LhCtg086.010	21.0364	28.1318	29.8015	12.5718	9.83685	12.8697	Up-regulated	FBgn0014877	Roe1
LhCtg086.014	4.1874	3.23241	2.96685	4.28421	8.42705	3.7366	Down-regulated	FBgn0030809	Ubr1
LhCtg089.002	11.597	16.0761	16.3367	5.81534	6.64477	5.52344	Up-regulated	FBgn0027525	LTV1
LhCtg089.006	16.1536	18.1668	22.5521	5.38898	6.43681	5.95307	Up-regulated	FBgn0023542	Nmd3
LhCtg089.007	12.1314	14.6597	13.3285	6.24887	7.52272	6.31481	Up-regulated	FBgn0052344	CG32344
LhCtg108.003	7.76871	7.6578	8.98005	2.51836	3.14197	3.67338	Up-regulated	FBgn0033948	CG12863
LhCtg108.009	30.7584	29.3739	31.0234	12.8652	17.1168	16.1071	Up-regulated	FBgn0052068	Adi1
LhCtg111.001	0.879188	0.491939	0.522229	1.65729	1.89115	1.8425	Down-regulated	NA	NA
LhCtg117.002	9.92796	4.94299	6.77076	34.0608	29.6715	29.6748	Down-regulated	FBgn0032429	CG5446
LhCtg133.002	5.7875	7.29624	5.10873	6.92148	10.2635	7.70425	Down-regulated	NA	NA
LhCtg140.002	22.6658	18.6272	24.5704	8.78247	10.9521	7.89212	Up-regulated	FBgn0050185	AIMP3
LhCtg140.005	6.86764	8.11423	8.78402	3.65588	4.35587	4.44081	Up-regulated	FBgn0033379	Mys45A
LhCtg140.010	8.87543	10.7306	10.9584	2.54424	3.35136	2.46665	Up-regulated	FBgn0034802	CNBP
LhCtg144.001	18.0424	17.3918	19.0967	8.34634	9.76956	9.3367	Up-regulated	FBgn0032721	CG10602
LhCtg144.003	5.59505	6.32622	3.41511	6.0995	10.4536	5.43519	Down-regulated	FBgn0033757	muskelin
LhCtg148.006	10.3845	16.2113	13.1384	6.554	6.60403	5.73126	Up-regulated	FBgn0052418	vito
LhCtg152.006	4.38489	5.74605	5.80517	2.24439	2.25796	1.65314	Up-regulated	FBgn0030407	Fpgs1
LhCtg152.007	8.97883	8.36402	11.9129	4.0305	4.17787	3.75729	Up-regulated	FBgn0030000	CG2260
LhCtg155.003	11.7349	10.2387	10.8529	13.0158	17.8209	13.3868	Down-regulated	FBgn0029789	PGAP1
LhCtg164.002	31.6471	33.5867	41.2414	11.5099	14.7793	14.2333	Up-regulated	FBgn0028473	Non1
LhCtg166.004	63.386	84.5418	66.4169	21.9375	21.9649	23.4696	Up-regulated	NA	NA
LhCtg166.008	7.01192	7.65532	9.79758	4.04689	4.01264	3.9501	Up-regulated	FBgn0032430	Trm1
LhCtg166.010	17.1288	30.8098	22.4422	8.46726	9.35405	8.22049	Up-regulated	FBgn0010422	TfIIS
LhCtg167.004	71.8154	55.8764	77.5473	23.7941	20.278	19.3191	Up-regulated	FBgn0036334	CG11267
LhCtg169.004	74.8727	98.9994	64.6188	93.5006	133.469	90.011	Down-regulated	NA	NA
LhCtg170.007	39.3238	39.0132	47.7001	18.3854	15.6746	17.8454	Up-regulated	FBgn0034259	P32
LhCtg174.002	14.9856	19.5488	12.5807	7.50517	9.05624	8.52899	Up-regulated	NA	NA
LhCtg178.002	10.5704	7.89641	12.4308	3.76805	4.76424	2.93914	Up-regulated	FBgn0033215	Dgat2
LhCtg181.002	96.028	119.824	125.295	42.9108	54.0557	49.6482	Up-regulated	FBgn0038964	Nop56
LhCtg199.001	309.979	431.922	327.801	175.85	217.721	169.873	Up-regulated	FBgn0263396	sqd
LhCtg208.001	3.5739	6.66411	4.20444	1.04852	1.34315	0.977442	Up-regulated	NA	NA
LhCtg232.001	17.7582	25.3294	23.4892	9.50313	9.50534	10.6199	Up-regulated	FBgn0037369	CG2100
LhCtg281.002	6.70778	10.5018	9.54434	3.46914	3.78841	3.12852	Up-regulated	FBgn0033431	CG1827
LhCtg288.002	2.20529	2.47804	2.77154	1.15335	1.53402	1.15294	Up-regulated	FBgn0034734	CG4554
LhCtg303.002	33.3295	33.5946	33.0436	14.3918	14.6122	12.4977	Up-regulated	FBgn0037834	Art1
LhCtg311.001	9.04662	8.02269	8.96689	12.4885	11.6962	11.6749	Down-regulated	FBgn0039304	Kdsr
LhCtg323.002	3.07798	3.04503	2.52137	3.55625	6.61639	2.86183	Down-regulated	FBgn0288469	Pex23
LhCtg326.002	7.17809	6.05719	6.25153	2.7292	2.99974	2.70077	Up-regulated	NA	NA
LhCtg330.001	12.5208	10.7834	15.2273	5.72224	4.44609	5.78085	Up-regulated	FBgn0032919	pths
LhCtg336.002	2.97349	2.94913	2.69628	2.93731	4.91476	3.42729	Down-regulated	FBgn0267350	Pi4KIIIalpha
LhCtg341.001	13.535	15.9336	15.6424	20.3033	24.7071	21.6496	Down-regulated	FBgn0025837	CG17636
LhCtg354.006	57.6737	53.4247	64.7743	83.1385	83.1166	85.5958	Down-regulated	FBgn0039265	CG11790
LhCtg358.002	671.435	637.739	567.396	990.161	1240.25	1089.74	Down-regulated	NA	NA
LhCtg358.003	330.351	385.201	294.383	518.621	562.539	528.096	Down-regulated	NA	NA
LhCtg361.002	173.037	226.742	210.126	98.3745	113.386	106.345	Up-regulated	FBgn0029176	eEF1gamma
LhCtg361.003	26.7323	32.0201	32.9411	17.4275	16.8552	15.1938	Up-regulated	FBgn0030433	mRpL49
LhCtg366.002	14.3653	13.4296	8.45945	15.3031	19.8323	15.6208	Down-regulated	FBgn0029820	CG16721
LhCtg366.006	1.90294	2.59694	2.29307	2.9193	3.3129	3.26344	Down-regulated	NA	NA
LhCtg367.002	121.124	149.235	128.872	69.0566	77.2255	68.7439	Up-regulated	FBgn0030362	regucalcin
LhCtg367.006	20.6187	26.9623	20.3603	10.1735	12.6988	8.27686	Up-regulated	NA	NA
LhCtg371.003	93.8926	121.349	114.263	56.2521	44.5839	47.5447	Up-regulated	NA	NA
LhCtg371.006	75.2702	164.747	72.7856	31.039	40.6747	34.6861	Up-regulated	NA	NA
LhCtg371.007	6.87968	7.32745	9.8344	1.46284	2.21617	1.89941	Up-regulated	NA	NA
LhCtg375.002	1.66018	2.65114	1.3344	4.88205	7.13063	4.35972	Down-regulated	FBgn0000108	Appl
LhCtg390.004	3.69421	3.97287	2.08607	4.43474	9.23459	2.98135	Down-regulated	FBgn0036053	iPLA2-VIA
LhCtg412.008	162.029	217.014	190.044	101.467	76.6799	106.179	Up-regulated	FBgn0284248	Cyt-c-p
LhCtg439.001	50.6573	18.7719	73.2096	4.11969	3.85707	5.57483	Up-regulated	NA	NA
LhCtg439.005	17.8012	24.092	17.845	9.4872	13.1196	10.0981	Up-regulated	NA	NA
LhCtg448.002	25.2071	24.1759	25.4554	31.1851	36.6773	31.0413	Down-regulated	NA	NA
LhCtg472.001	24.0263	33.1352	20.6183	5.69927	16.8025	3.83713	Up-regulated	FBgn0031968	CG7231
