# Supplementary material for: A bacterial gene acquired by parasitoid wasps contributes to venom secretion against host defence
Source: EMBO J. 2026 Jan 28;45(6):1997–2029. doi: 10.1038/s44318-026-00702-6 (PMC12992598; doi:10.1038/s44318-026-00702-6)
Supplement: Supplementary file 13 — DataSet EV12 [file 44318_2026_702_MOESM13_ESM.xlsx]

## Sheet: Sheet1
Dataset EV12. The list of genes involved in two transport-related functional enrichment, and their common genes.
Intracellular transport				Vesicle-mediated transport				11 shared genes in two groups
Gene_id (L. heterotoma)	FlyBase ID	Dmel_gene_symbol		Gene_id (L. heterotoma)	FlyBase ID	Dmel_gene_symbol		Gene_id (L. heterotoma)	FlyBase ID	Dmel_gene_symbol	Sequence
LhChr001.114	FBgn0262743	Fs(2)Ket		LhChr001.711	FBgn0037998	Cog1		LhChr003.1589	FBgn0038947	Sar1	ATGTTTATTTGGGATTGGTTCACTGGTGTCTTGGGTTATCTTGGATTATGGAAGAAAAGTGGCAAACTCCTGTTTCTTGGCCTGGATAATGCAGGCAAAACGACACTACTTCACATGCTCAAAGATGACCGATTAGCTCAACATGTACCTACGTTGCACCCAACCTCCGAAGAACTGTCAATCGGCAACATGAGGTTCACAACATTCGACCTCGGTGGTCACACTCAAGCTCGTAGAGTTTGGAAAGACTATTTCCCAGCTGTCGATGCGATTGTGTTCCTGGTCGATGCAAGTGACAGGAATCGATTGCCAGAATCGAGGGCTGAACTGGATGCGCTAATGACTGATGAACAGCTTAGTATTTGTCCGGTACTTGTATTGGGTAACAAGATCGACAAA…
LhChr001.1248	FBgn0035264	Oseg4		LhChr003.1589	FBgn0038947	Sar1		LhChr004.053	FBgn0031598	Vps53	ATGAGTACTCACGAGGAGGATGAAATTGAAGACTTACGATCGACGGTTTACACTTTTCCCAGTAGTGTACAGTCAGTTATAGAACAGGTTTTGCCCAGTAATGATCCACTGGATCAACCGAATTTCAATACGGTGGATTATATAAATTCTTTATTTCCAACTGAACAGTCCCTCTCGAATATAGACGATGTTGTCAGTAAAATGGAGTATAAAATTTGCAATATAGATAAAGAAATTCGCACTGTTGTTCGAGGACAAATAAATGTTGGTCAAGATGGAAGAGCAGCTTTGGAAGATGCACAGAAAGTTATAAAACAACTCTTTATTCACATCAAGGATATTAAAGACAAAGCAGAACAGTCGGAAGAGACTGTAAAGGAAATAACTAGAGACATTAAG…
LhChr001.1601	FBgn0027655	htt		LhChr004.053	FBgn0031598	Vps53		LhChr004.1263	FBgn0027512	CG10254	ATGGCCACAAACACTGTCGACGACCAATATTTCTACGAAGACGTCGTTTACAGGGTTGACAAGAAGAACAATGTTGAATTTGGCATTATTATGGAAAATGACGATCAGGATATGTCCGATGACAGTTCTGCCAACGAGGAAAGTCCTAAAAGAAAAAAAGGAGAAATCCGCGTAGTATGGCATCCTTCCGGTGTCGAGGAACTCGTTAATTCCAAAAAGGTTCATCTTGCAGATAGAACTTTAATGCCAGGAGATGTTGTGCGGCGTATGATAAAAGGAAAAGATACTCAGAGAGGTTATTGTAGAGACATTGAACTCTCAGCATGTGTTCAAGTCATTGGTTCAAAGCAAGTTCTCACGAACATTAAAAGCGAGGATCTGGTTCCACTCGAGGAATTC…
LhChr001.1770	FBgn0039727	Vps13B		LhChr004.1263	FBgn0027512	CG10254		LhChr006.592	FBgn0030341	p24-1	ATGAACTTTTGGTCAGTGTGTTTTCTTTTTATCTCGTTTCTTGCCACGATATTACATGTCAGTGGCATCGAGTTAACCTTCGAATTGCCCGACAATGAAAAGCAATGCTTTTATCAGGATATTGAAAAAAATATTTCATCTACTCTAGAATTTCAGGTTGTAACCGGAGGTCAATATGATGTGGATGTGACGCTAGAAGCGCCGAATAAGGAAATTATTTATCGTCAAGTGAAATCACAATTTGATTCTTACACTTTTTCGCCATCAACGTCAGGACCCTACAAAGCCTGTTTCAGCAATGAATTCTCGACATTTTCACATAAAATCGTTTATATGGATTTCCAGGTCGGCGAGGAACAACCTCTGCCCGGAGTTAATGAACACGTAACAGTGATGACT…
LhChr002.1602	FBgn0040340	TRAM		LhChr004.367	FBgn0024329	Mekk1		LhChr007.1417	FBgn0033460	Sec24AB	ATGTCACAATTGAGCAATAATTCTTATCCAAAGAATTCTGAATCGGATTCTGTTTTAAAAAGTGGACCATCACCTGTCAATGGCATACAAAATAATGTTCAATATTCGCAGAATGGCATTCAATCTCCTCATTTAGCGGGCACACCGTCGTCACAATCGTCACGTGAGACGTCGAGGGATCCATCGCCAACGCAATATTTACGGGGCGCGGGTCATCAATCGCAATATCGACCCGAATGGAAACCGCAAATGCCACCAATAAACGGACGTGAAATTCAAAATTTCCCTCAACAAAAACCAAATGAAATTCATGAGTCGTCAACAACATCATCAACAACAACAACAACAACGATGACGACGACGACAACAGCGACGACAGCAAAATTTCCCCCACAACAA…
LhChr002.613	FBgn0001108	DCTN1-p150		LhChr005.1076	FBgn0023508	Ocrl		LhChr007.159	FBgn0024833	AP-1μ	ATGATATGGCGCGGAAATGTTTCTACGAATCGATATCTCACTCATGCGCATTCGCTTTCATCAATATTCCCCAACTTCTCAACAGTGAACATTCCACTCTTAGCCACTTTGGCAGTTCTTGCCGATAGTATAAAGACTGATATAATCATCAAAGAAAAAAAAAGGGTCGAGATGTCGACCTCGGCGATTTACATTCTCGACGTTAAGGGCAAGGTCCTGATATCGAGAAATTATCGTGGCGACATTGAAACGGGTCTTATTGATAAGTTCATGCCCCTGGTGATGGAGCGTGAGGAGGAAGGAAATTTAACGCCGATAATCCAAACACCCGAATGTACTTACTCTTACATAAAATACAATAATCTCTATTTAGTGTCAACAACCAGGAAGAACGCAAAC…
LhChr003.1589	FBgn0038947	Sar1		LhChr005.416	FBgn0015924	crq		LhChr007.763	FBgn0032191	Snx17	ATGGGTACGAAAGTGCAGGTAGCTATAGGTATGAATGAATTAACTTTAAAGATGCTTGAAATAAAAGACGAGGATCAAGAAGCGGTATTTAGAGTAACTCGTATGCGTTGTTGGAGAATTACAACATTAAACAATGATGAAGACAAATGTAAGGAAAACTTTGGTTCCAGTTTAGAATTGTCGTTTGAGTATCTCATTTCTAAAAATCATTTGCAATGGATTAGAATTTCTTCTGAACAGTCAATTTTAATGTCTCTATGCTTACAGTCCATGATTGAGGAGTTGATATTAAAAAATGCAGATGATTGTGAACCTCAGTCGGTCGCTGATCGTTTTCTAAGTTACACACCACACATAATTTATCTAGTGGAAATAATTATAGTGTGGTGTAAAATTTAA
LhChr003.929	FBgn0036614	Golgin104		LhChr006.592	FBgn0030341	p24-1		LhChr008.1203	FBgn0030089	AP-1γ	ATGGCCTCCATAAAGCAAGCTTTCAATGAAGCTGTAGAAAGAGTTTCAACAGTGAGAATGCCAGCTCCGACTCGTTTACGAGACCTCATCAGACAAATCAGAGCTGCTCGCACAGCTGCAGAAGAGCGAACAGTTGTCAATAAGGAGTGCGCGTACATACGCTCGACATTTAGGGAGGAAGACAGTGTTTGGAGGTGCCGCAATATTGCCAAACTGCTGTATATACACATGTTGGGATATCCTGCCCATTTTGGTCAGTTGGAATGCTTAAAATTAATAGCATCTCCAAGGTTCACTGACAAACGCATCGGCTATTTAGGAGCAATGTTACTTCTCGATGAACGACAAGACGTTCATCTTCTTATAACAAATTGTTTAAAAAACGATTTAAATAGTTTA…
LhChr004.053	FBgn0031598	Vps53		LhChr007.1417	FBgn0033460	Sec24AB		LhChr009.1160	FBgn0029709	CHOp24	ATGAAGTGGTTTAGTGTGGGACTTTTTCTAATTGCATGGTGCAGTTATGCGAATGCATATTTCATAACTGTAGACGCACACGCGGAGGAATGCTTTTTTGAAAAAGTAGAATATGGAACCAAAATGGGTTTGATTTTCGAGATAGCGGAGGGTGGATTTTTGGATATTGATATGACAATAGTCGGTCCAGACGGTAATGTTGTTCATCACGTTGAACAGGAGACAAGTGGAAAGTATTCGTTTTCGGCTAAAATTCCTGGAATTTATACATATTGCTTTAGTAATCAAAGAAGTACTTTAACGCCCAAGGTCGTTATGTTCAATATGGAAGTTGGAGAACCACCGAAAGCTCCAGGTTTAGAAACACATGCCGATGGTACCGATGGAAATCATGTTAAA…
LhChr004.1263	FBgn0027512	CG10254		LhChr007.159	FBgn0024833	AP-1μ		LhChr009.901	FBgn0037297	CG1116	ATGATTGAAATAACTGCGAAATTAATAAGAGGACCCGTTTATTTTTCGGGTGAAATGATTGAGTGTTTAGTGACGTTTAGCAATCCTCATAATCCAATTCATCAAATCTCACAAAGTCATAGTGACGTTTTTGAAAGTTTGGCCTGGGCGAGTGCTCAAATTCACTGTCAGTGTACAGCTAATGGAAAAGTGGTTTTAAAAGAGAAATTAAACACGAACTCGCAATTGGCAGCGATAAATGCCAATACGACTTTTGCTCCATGGCAACATGACAATGGCCACGCTGTGATGAATACAAAACCTAAAATATTATTTTGTGATCTTAGGTTATCGCCTGGCGAAAATAAGACTTATATTTATCGAGAAACAATACCGAACGAGGCTCCACCTTCGTATCGA…
LhChr005.471	FBgn0263006	SERCA		LhChr007.763	FBgn0032191	Snx17		LhCtg056.026	FBgn0039160	CG5510	ATGGAGTTTAAATGGACATGGTACTATACGTTATTGTTTAATATTTTTAACATTGTAATTGCGGAATGGAACTCAAACGATTACATGAAAAGAGAACATTCTCTTGTTCGTCCTTATCAAGGGTTAGGTATGACAATACCTTATTGGGATTTTATAGGCAGCACGATAGTAACAAATAATTATATTAGGTTAACGCCTGATTTACAAAGTACACAAGGATCACTTTGGAATGCAGTTCCATGTAATTTGAAAAATTGGGAGCTCAAAGTACATTTTAAAGTACATGGAAAGGGACGAGAATTATTTGGAGATGGATTTGCAATATGGTATGCAAAAGACAGAATGCAAGAAGGTGCAGTTTTTGGCAGTAAGGACCATTTTCAAGGATTGGCAATTATT…
LhChr006.1751	FBgn0086679	p		LhChr008.1203	FBgn0030089	AP-1γ
LhChr006.592	FBgn0030341	p24-1		LhChr008.514	FBgn0027505	Rab3-GAP
LhChr007.1417	FBgn0033460	Sec24AB		LhChr009.1160	FBgn0029709	CHOp24
LhChr007.159	FBgn0024833	AP-1μ		LhChr009.179	FBgn0263601	mib1
LhChr007.748	FBgn0036571	Strump		LhChr009.901	FBgn0037297	CG1116
LhChr007.763	FBgn0032191	Snx17		LhChr010.1069	FBgn0001233	Hsp83
LhChr008.013	FBgn0032398	CG6766		LhCtg056.026	FBgn0039160	CG5510
LhChr008.1203	FBgn0030089	AP-1γ		LhCtg062.006	FBgn0011828	Pxn
LhChr009.1160	FBgn0029709	CHOp24
LhChr009.901	FBgn0037297	CG1116
LhChr010.302	FBgn0086357	Sec61α
LhCtg012.003	FBgn0026252	msk
LhCtg056.017	FBgn0001308	Khc
LhCtg056.026	FBgn0039160	CG5510
