# Supplementary material for: A bacterial gene acquired by parasitoid wasps contributes to venom secretion against host defence
Source: EMBO J. 2026 Jan 28;45(6):1997–2029. doi: 10.1038/s44318-026-00702-6 (PMC12992598; doi:10.1038/s44318-026-00702-6)
Supplement: Supplementary file 14 — DataSet EV13 [file 44318_2026_702_MOESM14_ESM.xlsx]

## Sheet: Sheet1
Dataset EV13. Detailed values of venom apparatus size between control and protein transport-related genes-knockdown parasitoid wasps.
Venom apparatus size (mm3)
	L. heterotoma
	Venom gland									Venom reservoir
Replicate	dsGFP	dsSar1	dsVps53	dsp24-1	dsSec24AB	dsAP-1μ	dsCHOp24	dsCG1116	dsCG5510	dsGFP	dsSar1	dsVps53	dsp24-1	dsSec24AB	dsAP-1μ	dsCHOp24	dsCG1116	dsCG5510
1	0.00344646	0.0083983	0.00447365	0.00340481	0.00334768	0.00249379	0.00301873	0.00428114	0.00296823	0.00655972	0.00796711	0.00345446	0.00295074	0.0033843	0.000950694	0.00234512	0.000805849	0.00369991
2	0.00437089	0.00349221	0.00312306	0.00395837	0.00183026	0.00364161	0.00289417	0.0122126	0.00361285	0.00526549	0.00496416	0.00416903	0.00234542	0.00298524	0.00194091	0.00285678	0.00535661	0.00878943
3	0.0061479	0.00318692	0.00552998	0.00277899	0.00468083	0.00451719	0.00312974	0.00994009	0.00665567	0.00559513	0.00420945	0.00351075	0.00271075	0.00324199	0.00218211	0.00166189	0.00301284	0.00970457
4	0.00419345	0.00375345	0.00431262	0.00553	0.00532021	0.00309196	0.00403854	0.00943593	0.00428171	0.00390767	0.0052551	0.00703816	0.00225479	0.00288229	0.00245422	0.00223277	0.00203679	0.00432168
5	0.00472519	0.00256732	0.00584056	0.00371862	0.00493104	0.00302558	0.00460501	0.00794757	0.00341396	0.0054104	0.00589865	0.00555075	0.00155858	0.00176616	0.00378912	0.00196733	0.000980116	0.00507624
6	0.00833686	0.0018254	0.00473595	0.00307221	0.00289869	0.00320936	0.00409973	0.00784414	0.00433533	0.00515899	0.00509843	0.0100501	0.00145836	0.00200791	0.002738	0.00173441	0.00042586	0.00571917
7	0.0032121	0.00307727	0.0036543	0.00459337	0.0029908	0.00711945	0.00598888	0.00927076	0.00329131	0.0051149	0.00586907	0.00592099	0.00130631	0.00191417	0.00129001	0.00182786	0.000346066	0.00550316
8	0.00427422	0.00469611	0.00475295	0.00355065	0.00270953	0.00430452	0.00492874	0.0121537	0.00378127	0.00752535	0.00660805	0.00466953	0.00352457	0.00544375	0.00384498	0.00213383	0.000248798	0.0056774
9	0.00314467	0.00327938	0.00359679	0.00436135	0.00419512	0.00548307	0.00276144	0.00971813	0.0043798	0.00505366	0.00875838	0.00380567	0.00221057	0.00340724	0.00226529	0.0044834	0.000158115	0.00613906
10	0.00383612	0.00334663	0.00423651	0.00471312	0.00387913	0.00365428	0.00418795	0.0108532	0.00363454	0.00687223	0.00454192	0.00505883	0.00222469	0.00319975	0.00169487	0.00424237	0.000245054	0.00163139
11	0.00315862	0.00364338	0.00514042	0.00431321	0.00554872	0.00386999	0.00638814	0.00786758	0.00379611	0.00394042	0.00471428	0.00272949	0.00246053	0.00263565	0.00190304	0.00249879	0.000166299	0.00324634
12	0.00282846	0.00201542	0.00882946	0.00441079	0.00353565	0.00388123	0.00427358	0.00688269	0.00997649	0.0052732	0.00832396	0.00399822	0.00261417	0.0027206	0.00303963	0.00362858	0.00018354	0.00472581
13	0.00481952	0.00507593	0.00540897	0.00226974	0.00382874	0.00236393	0.00311048	0.0127809	0.00611034	0.00609477	0.00431347	0.00353429	0.00165704	0.00336283	0.00256619	0.0018827	0.000281574	0.00887668
14	0.00276871	0.00500625	0.00651231	0.0044842	0.00389271	0.00382846	0.00471957	0.00476157	0.00616965	0.00536339	0.00456557	0.00550838	0.00211455	0.0051184	0.00204791	0.00278113	0.000267511	0.00268041
15	0.00354984	0.00358665	0.00227768	0.00402845	0.00248475	0.00306877	0.00379524	0.010408	0.00702135	0.00644311	0.00843774	0.00520895	0.00137039	0.00280937	0.00260517	0.00262803	0.000231714	0.00328947
16	0.00302897	0.00261248	0.00352516	0.00390688	0.00266337	0.0030493	0.00487731	0.0126447	0.00462479	0.00436241	0.00678477	0.00337301	0.00240958	0.00198899	0.00250386	0.00450346	0.000284508	0.0089236
17	0.00555958	0.00395533	0.00545356	0.00362577	0.00446269	0.00189296	0.00406862	0.00571879	0.00235874	0.00587083	0.00470119	0.00559127	0.00274266	0.00350066	0.00226025	0.00286207	0.000294711	0.00703426
18	0.00559683	0.00473595	0.00473428	0.00589054	0.00296537	0.00366978	0.00384679	0.00912667	0.00323679	0.00496702	0.00328563	0.00740521	0.00220203	0.00406819	0.00158283	0.00171787	0.000253687	0.00395029
19	0.00387308	0.00199428	0.00693025	0.00316341	0.00477246	0.00568156	0.00420549	0.00936169	0.00359107	0.0059366	0.00470845	0.00316462	0.00256857	0.0047582	0.00141595	0.00175698	0.000283162	0.00843518
20	0.00515223	0.0042634	0.00616959	0.00345104	0.00391513	0.00463182	0.00564398	0.00840613	0.00230647	0.0041634	0.00477613	0.00447998	0.00363534	0.00330422	0.00345413	0.00153057	0.000658262	0.00481056
21	0.00475944	0.00499279	0.00599089	0.00747925	0.00296744	0.00341154	0.00460475	0.014416	0.00754518	0.00556331	0.00434439	0.00857864	0.00166962	0.00326246	0.00224644	0.00184999	0.000577955	0.0070386
22	0.00483023	0.00195814	0.00504423	0.00356196	0.00364868	0.00306877	0.00337304	0.0119578	0.00233717	0.0068653	0.00466074	0.00416457	0.00236295	0.00440016	0.00167839	0.0011429	0.000544169	0.00473235
23	0.00416769	0.00271016	0.00640421	0.00354701	0.00222259	0.00294664	0.00494305	0.00714663	0.00982331	0.00382389	0.00364399	0.00501387	0.00230003	0.00453387	0.00207515	0.00249896	0.000578917	0.00693888
24	0.00373693	0.00463698	0.0086773	0.00428283	0.00284666	0.00468711	0.00328689	0.00728148	0.00325474	0.00591122	0.00723108	0.00509103	0.00184622	0.00416214	0.00219125	0.00114952	0.000696107	0.00681884
25	0.00450219	0.00246872	0.00552817	0.00395847	0.00329181	0.00340666	0.00354211	0.0142615	0.0040865	0.00533288	0.00311261	0.00540248	0.00276203	0.0037795	0.0031429	0.00140429	0.000495128	0.00399611
26	0.00328875	0.00322463	0.00551748	0.00298615	0.00326909	0.00437189	0.00409995	0.0130861	0.00314159	0.00520918	0.00286051	0.0044497	0.00379159	0.00242778	0.00209584	0.00282743	0.000455657	0.00427317
27	0.00519609	0.00443875	0.00458932	0.00524646	0.00454192	0.00378701	0.00180098	0.0157998	0.00381274	0.00662965	0.00735918	0.00348409	0.00358815	0.00602266	0.00230425	0.00166105	0.000392222	0.00234676
28	0.00568859	0.00290161	0.0057146	0.00684496	0.00357019	0.00329007	0.0015381	0.00760291	0.003748	0.00707539	0.00469153	0.0103125	0.00276627	0.0032009	0.00258808	0.00318555	0.000535417	0.00526308
29	0.00444016	0.00494059	0.00592674	0.00324451	0.00514488	0.00409951	0.0026075	0.0103045	0.00136268	0.00725892	0.00505581	0.00678946	0.00430053	0.0024655	0.00146416	0.00124237	0.000524008	0.00464654
30	0.00397153	0.00334723	0.00665323	0.0030624	0.00239531	0.0051029	0.00394163	0.00913905	0.0049178	0.0062699	0.00759428	0.00302757	0.00217008	0.00415142	0.0010609	0.00164283	0.000564926	0.00312355
Average	0.00435351	0.00367106	0.00530947	0.00411465	0.00362505	0.00382169	0.00394401	0.00975373	0.00445254	0.00562728	0.00547785	0.00515119	0.00246257	0.00343021	0.00224588	0.00232936	0.000729519	0.00538042
SEM	0.000215684	0.000244456	0.000263206	0.000211333	0.000178252	0.000196514	0.000202005	0.000521216	0.000375512	0.000184252	0.000301321	0.000354903	0.000135666	0.000193133	0.00013221	0.000170738	0.000191664	0.000387631
