# Supplementary material for: A bacterial gene acquired by parasitoid wasps contributes to venom secretion against host defence
Source: EMBO J. 2026 Jan 28;45(6):1997–2029. doi: 10.1038/s44318-026-00702-6 (PMC12992598; doi:10.1038/s44318-026-00702-6)
Supplement: Supplementary file 15 — DataSet EV14 [file 44318_2026_702_MOESM15_ESM.xlsx]

## Sheet: Sheet1
Dataset EV14. Number of IVs between control and PTCDS-knockdown L. heterotoma.
	L. heterotoma
	Numbers of IVs
Replicate	dsGFP	dsPTCDS
1	11	3
2	11	3
3	9	1
4	14	5
5	12	5
Average	11.4	3.4
SEM	0.812404	0.748331
