# Supplementary material for: A bacterial gene acquired by parasitoid wasps contributes to venom secretion against host defence
Source: EMBO J. 2026 Jan 28;45(6):1997–2029. doi: 10.1038/s44318-026-00702-6 (PMC12992598; doi:10.1038/s44318-026-00702-6)
Supplement: Supplementary file 16 — DataSet EV15 [file 44318_2026_702_MOESM16_ESM.xlsx]

## Sheet: Sheet1
Dataset EV15. Number of MSEVs between control and PTCDS-knockdown L. heterotoma.
	L. heterotoma
	Numbers of MSEVs
Replicate	dsGFP	dsPTCDS
1	35	9
2	31	5
3	26	5
4	24	9
5	30	13
6	23	15
7	36	13
8	35	13
9	39	14
Average	31	10.6667
SEM	1.90029	1.2693
