# Supplementary material for: A bacterial gene acquired by parasitoid wasps contributes to venom secretion against host defence
Source: EMBO J. 2026 Jan 28;45(6):1997–2029. doi: 10.1038/s44318-026-00702-6 (PMC12992598; doi:10.1038/s44318-026-00702-6)
Supplement: Supplementary file 17 — DataSet EV16 [file 44318_2026_702_MOESM17_ESM.xlsx]

## Sheet: Sheet1
Dataset EV16. Detailed values of venom apparatus size in the eukaryote-type CDP-diacylglycerol synthase gene defective parasitoid wasps.
Venom apparatus size (mm3)
	L. heterotoma				L. syphax				L. boulardi
	Venom gland		Venom reservoir		Venom gland		Venom reservoir		Venom gland		Venom reservoir
Replicate	Control	Knockdown	Control	Knockdown	Control	Knockdown	Control	Knockdown	Control	Knockdown	Control	Knockdown
1	0.0030664	0.0032662	0.0068231	0.007074	0.001652	0.0010689	0.0042179	0.0025756	0.0027471	0.002451	0.0033183	0.0021149
2	0.0038519	0.0036857	0.0046786	0.00586	0.0012117	0.0010174	0.0036077	0.0031318	0.0027985	0.0029961	0.0040752	0.004235
3	0.0029974	0.0043536	0.0042684	0.006559	0.0011336	0.0020886	0.0035532	0.0026796	0.002835	0.0018053	0.0047179	0.0045154
4	0.0037146	0.0063139	0.00557	0.008754	0.0006761	0.0013869	0.0031145	0.0029453	0.001696	0.0028676	0.0043197	0.003345
5	0.0042979	0.0042897	0.0045429	0.006631	0.0007036	0.0008934	0.0029651	0.0018659	0.0013443	0.0022349	0.0033906	0.0040706
6	0.004711	0.0061299	0.0046032	0.004909	0.001082	0.0023514	0.0024739	0.0036089	0.0014484	0.0026767	0.0039222	0.0055359
7	0.004323	0.0036601	0.0040974	0.002855	0.0014851	0.0011486	0.0016229	0.0027193	0.0042317	0.0024514	0.0037234	0.0025535
8	0.0047521	0.0039211	0.0059324	0.004666	0.0015725	0.0014627	0.0020182	0.0023459	0.0012351	0.0032663	0.0053419	0.0034527
9	0.0047942	0.0020659	0.004625	0.005371	0.0013014	0.0008575	0.0015961	0.0023822	0.0018049	0.0018703	0.0058309	0.0043221
10	0.0037111	0.0028987	0.0055202	0.004228	0.0014835	0.0021985	0.0019964	0.0026854	0.0010869	0.0029052	0.0034848	0.0021009
11	0.0033546	0.0047254	0.0055813	0.007483	0.0015401	0.000867	0.0022312	0.0020747	0.0021584	0.0031134	0.0035075	0.0041924
12	0.005739	0.0048726	0.0035671	0.00347	0.0011465	0.0013294	0.0021951	0.0026341	0.0032682	0.0019717	0.0029704	0.0026034
13	0.0039902	0.0050889	0.0035556	0.005321	0.0011605	0.0017824	0.0014039	0.0041269	0.001927	0.0026514	0.0036429	0.0027158
14	0.0041841	0.0045844	0.0043828	0.005934	0.0014222	0.0010341	0.0015306	0.0020592	0.0020331	0.0017522	0.0033475	0.0034986
15	0.0041353	0.003609	0.0068452	0.004981	0.0014684	0.0013952	0.001841	0.0017314	0.003011	0.0023689	0.0033882	0.003085
16	0.0041099	0.0054038	0.0051034	0.003435	0.0011713	0.0020113	0.0019504	0.0023139	0.0012573	0.0019671	0.0031491	0.0028718
17	0.0056744	0.0035432	0.0049343	0.004534	0.0018125	0.0018564	0.0027751	0.0025911	0.0016378	0.0012975	0.0023364	0.0026964
18	0.0064537	0.003928	0.0079739	0.006496	0.001698	0.0011045	0.0016726	0.0026942	0.0018985	0.0017687	0.0044576	0.0037745
19	0.0058829	0.0053706	0.0045969	0.004487	0.001454	0.0012432	0.0024406	0.0032626	0.0025707	0.0012432	0.0035508	0.002906
20	0.0035964	0.0050137	0.004369	0.005463	0.0007304	0.0018903	0.0020237	0.0025999	0.0026994	0.0020276	0.0033121	0.0027386
21	0.003615	0.0031047	0.0076862	0.003692	0.0012153	0.0015041	0.0030003	0.0017691	0.00259	0.0017448	0.0028921	0.0015702
22	0.0032784	0.0042997	0.0059207	0.005055	0.0010876	0.0006663	0.0025534	0.001315	0.0014495	0.0023316	0.0029846	0.0030761
23	0.0053032	0.007548	0.0050542	0.005874	0.0014405	0.0007714	0.0023725	0.0015813	0.0021234	0.0018853	0.0039346	0.0038909
24	0.0067974	0.0044969	0.0067981	0.003568					0.0019096	0.0016952	0.0017249	0.0029236
25	0.0061938	0.0029481	0.0059546	0.005166					0.0017418	0.0024108	0.0022602	0.0038092
26	0.0037349	0.0053327	0.0051436	0.003968					0.0026133	0.0024801	0.0044513	0.0037466
27	0.0044405	0.0027833	0.0058826	0.00536					0.0018153	0.0022395	0.0040491	0.0028904
28	0.0046727	0.0044249	0.0045194	0.004164					0.0013203	0.0032874	0.0021509	0.0060983
29	0.0076811	0.0053644	0.0065225	0.004421					0.0017087	0.0016479	0.0039388	0.0028987
30	0.0043212	0.0047519	0.0048032	0.00431					0.0026651	0.0021461	0.0033785	0.0039778
Average	0.00457928	0.00439263	0.00532853	0.0051363	0.00128908	0.00138824	0.0023981	0.0025084	0.00212088	0.00225184	0.00358508	0.00340701
SEM	0.000212552	0.000214269	0.000205644	0.000242701	6.43158e-05	0.000102689	0.000154114	0.000136811	0.000131434	0.00010037	0.000162179	0.000178219
