# Supplementary material for: A bacterial gene acquired by parasitoid wasps contributes to venom secretion against host defence
Source: EMBO J. 2026 Jan 28;45(6):1997–2029. doi: 10.1038/s44318-026-00702-6 (PMC12992598; doi:10.1038/s44318-026-00702-6)
Supplement: Supplementary file 18 — DataSet EV17 [file 44318_2026_702_MOESM18_ESM.xlsx]

## Sheet: Sheet1
Dataset EV17. Primer sequences used in this study
Primers used for PTCDS-RNAi assay				Primers used for ETCDS-RNAi assay
primer name	sequence（5’-3’）			primer name	sequence（5’-3’）
LhChr005.253-F	GGTTGAAGCCTCTTTTCCACC			LhChr008.287-F	TGGGGGACCTTTAGCTCTGA
LhChr005.253-R	CACTCCTCCATGACCCGGTA			LhChr008.287-R	AACGTACGCCATCAATAGTCCA
LhChr005.253-T7-F	TAATACGACTCACTATAGGGGGTTGAAGCCTCTTTTCCACC			LhChr008.287-T7-F	TAATACGACTCACTATAGGGTGGGGGACCTTTAGCTCTGA
LhChr005.253-T7-R	TAATACGACTCACTATAGGGCACTCCTCCATGACCCGGTA			LhChr008.287-T7-R	TAATACGACTCACTATAGGGAACGTACGCCATCAATAGTCCA
LsChr004.1071-F	TGGTTGAAGCCTCTTTTCTACCT			LhChr008.287-qF	CCGAGGAATCTTCACATGGCT
LsChr004.1071-R	CCAACACTCCTCCATGACCC			LhChr008.287-qR	CCTCGAAACATTTCACCTGAACG
LsChr004.1071-T7-F	TAATACGACTCACTATAGGGTGGTTGAAGCCTCTTTTCTACCT			LsChr006.417-F	TGGGGGACCTTTAGCTCTGA
LsChr004.1071-T7-R	TAATACGACTCACTATAGGGCCAACACTCCTCCATGACCC			LsChr006.417-R	TACGACAGTCGCAATACCGC
LhChr005.253-qF	GCTAGGATAGTAGAAGAACATTTAGGGG			LsChr006.417-T7-F	TAATACGACTCACTATAGGGTGGGGGACCTTTAGCTCTGA
LhChr005.253-qR	GGGGACGGGAATAATAATTAGTCC			LsChr006.417-T7-R	TAATACGACTCACTATAGGGTACGACAGTCGCAATACCGC
Lh-tubulin-qF	CCGAGGACGAATGTCAATGAA			LsChr006.417-qF	CCGAGGAATCTTCACATGGCT
Lh-tubulin-qR	GGTGTACCAATGCAAGAAAGC			LsChr006.417-qR	CCTCGAAACATTTCACCTGAACG
LsChr004.1071-qF	GGCCATCGGAATGTTAACCG			LbChr001.3755-F	ACGACATTAATCGTGCAGGTG
LsChr004.1071-qR	GCCAGTTTTTCGTATCGTCTGT			LbChr001.3755-R	TACGACAGTCGCAATACCGC
Ls-tubulin-qF	AATAAAAATAGCTCCTACTTTGTCG			LbChr001.3755-T7-F	TAATACGACTCACTATAGGGACGACATTAATCGTGCAGGTG
Ls-tubulin-qR	GCCTTTCTCCTGAACATCG			LbChr001.3755-T7-R	TAATACGACTCACTATAGGGTACGACAGTCGCAATACCGC
GFP-F	CAGTGCTTCAGCCGCTACCC			LbChr001.3755-qF	GCCTGATAATTTATGGAGGACCT
GFP-R	CTTCTCGTTGGGGTCTTTGCT			LbChr001.3755-qR	CCATGGTAAACCGTGAATTCG
GFP-T7-F	TAATACGACTCACTATAGGGCAGTGCTTCAGCCGCTACCC			Lb-tubulin-qF	CCAATTGACTCATTCACTTGGC
GFP-T7-R	TAATACGACTCACTATAGGGCTTCTCGTTGGGGTCTTTGCT			Lb-tubulin-qR	GTGCTTCGTTGTCAATGCAATA
				GFP-F	CAGTGCTTCAGCCGCTACCC
				GFP-R	CTTCTCGTTGGGGTCTTTGCT
Primers used for protein transport-related genes-RNAi assay				GFP-T7-F	TAATACGACTCACTATAGGGCAGTGCTTCAGCCGCTACCC
primer name	sequence（5’-3’）			GFP-T7-R	TAATACGACTCACTATAGGGCTTCTCGTTGGGGTCTTTGCT
Lh-Sar1-F	GGGATTGGTTCACTGGTGTCTTGG
Lh-Sar1-R	CTTGCCTCTTGAGAACGGAGCA
Lh-Sar1-T7-F	TAATACGACTCACTATAGGGGGGATTGGTTCACTGGTGTCTTGG
Lh-Sar1-T7-R	TAATACGACTCACTATAGGGCTTGCCTCTTGAGAACGGAGCA
Lh-Vps53-F	GCAGCTTTGGAAGATGCACAGAAAG
Lh-Vps53-R	GCGTACTCTTCAAGTTGAACTCCC
Lh-Vps53-T7-F	TAATACGACTCACTATAGGGGCAGCTTTGGAAGATGCACAGAAAG
Lh-Vps53-T7-R	TAATACGACTCACTATAGGGGCGTACTCTTCAAGTTGAACTCCC
Lh-p24-1-F	TAACCTTCGAATTGCCCGACA
Lh-p24-1-R	GGTCTCTTGTAAGGACCACCA
Lh-p24-1-T7-F	TAATACGACTCACTATAGGGTAACCTTCGAATTGCCCGACA
Lh-p24-1-T7-R	TAATACGACTCACTATAGGGGGTCTCTTGTAAGGACCACCA
Lh-Sec24AB-F	GGCGAAAAGATATCCGACCGC
Lh-Sec24AB-R	GACGGAGCATATATTCACTGGGTGC
Lh-Sec24AB-T7-F	TAATACGACTCACTATAGGGGGCGAAAAGATATCCGACCGC
Lh-Sec24AB-T7-R	TAATACGACTCACTATAGGGGACGGAGCATATATTCACTGGGTGC
Lh-AP-1μ-F	ACGTTAAGGGCAAGGTCCTG
Lh-AP-1μ-R	TTTGCGGTACTTGATGCCCT
Lh-AP-1μ-T7-F	TAATACGACTCACTATAGGGACGTTAAGGGCAAGGTCCTG
Lh-AP-1μ-T7-R	TAATACGACTCACTATAGGGTTTGCGGTACTTGATGCCCT
Lh-CHOp24-F	ATGAAGTGGTTTAGTGTGGGACT
Lh-CHOp24-R	TTACACAACTCTTCGAACTTCGAAA
Lh-CHOp24-T7-F	TAATACGACTCACTATAGGGATGAAGTGGTTTAGTGTGGGACT
Lh-CHOp24-T7-R	TAATACGACTCACTATAGGGTTACACAACTCTTCGAACTTCGAAA
Lh-CG1116-F	ATGGCAACATGACAATGGCCAC
Lh-CG1116-R	GCCACGTCGATATTTTTCCATGACAAG
Lh-CG1116-T7-F	TAATACGACTCACTATAGGGATGGCAACATGACAATGGCCAC
Lh-CG1116-T7-R	TAATACGACTCACTATAGGGGCCACGTCGATATTTTTCCATGACAAG
Lh-CG5510-F	GGAGATGGATTTGCAATATGGTATGC
Lh-CG5510-R	GCCTCGAAGAATGTTGCGGAAGG
Lh-CG5510-T7-F	TAATACGACTCACTATAGGGGGAGATGGATTTGCAATATGGTATGC
Lh-CG5510-T7-R	TAATACGACTCACTATAGGGGCCTCGAAGAATGTTGCGGAAGG
Lh-Sar1-qF	GGTACTTGTATTGGGTAACAAGATCGACA
Lh-Sar1-qR	TACTGCGCCAACCAGCGAAAAC
Lh-Vps53-qF	CCAACTGAACAGTCCCTCTCGA
Lh-Vps53-qR	CTCTTCCGACTGTTCTGCTTTGTCT
Lh-p24-1-qF	AACCTTCGAATTGCCCGACA
Lh-p24-1-qR	TTATTCGGCGCTTCTAGCGT
Lh-Sec24AB-qF	GTTGACTGGACAGAATGCGGG
Lh-Sec24AB-qR	GACGCCATATCCACTAATTTGACTATTGT
Lh-AP-1-μ-qF	GGCAGTTCTTGCCGATAGTA
Lh-AP-1-μ-qR	ATCACCAGGGGCATGAACTT
Lh-CHOp24-qF	GCGGAGGGTGGATTTTTGGA
Lh-CHOp24-qR	ACGACCTTGGGCGTTAAAGT
Lh-CG1116-qF	CACTGTCAGTGTACAGCTAATGGA
Lh-CG1116-qR	CGCCAGGCGATAACCTAAGATCA
Lh-CG5510-qF	GGTTAACGCCTGATTTACAAAGTACACAAG
Lh-CG5510-qR	GCCAATCCTTGAAAATGGTCCTTACT
GFP-F	CAGTGCTTCAGCCGCTACCC
GFP-R	CTTCTCGTTGGGGTCTTTGCT
GFP-T7-F	TAATACGACTCACTATAGGGCAGTGCTTCAGCCGCTACCC
GFP-T7-R	TAATACGACTCACTATAGGGCTTCTCGTTGGGGTCTTTGCT
