# Supplementary material for: A bacterial gene acquired by parasitoid wasps contributes to venom secretion against host defence
Source: EMBO J. 2026 Jan 28;45(6):1997–2029. doi: 10.1038/s44318-026-00702-6 (PMC12992598; doi:10.1038/s44318-026-00702-6)
Supplement: Supplementary file 19 — Source data Fig. 2 [file 44318_2026_702_MOESM19_ESM.zip]

Archive with 30 entries (26 files):
- Figure 2/
- __MACOSX/._Figure 2
- Figure 2/2A/
- __MACOSX/Figure 2/._2A
- Figure 2/2C/
- __MACOSX/Figure 2/._2C
- Figure 2/2B/
- __MACOSX/Figure 2/._2B
- Figure 2/2A/emergence rate of wasp offspring.xlsx
- __MACOSX/Figure 2/2A/._emergence rate of wasp offspring.xlsx
- Figure 2/2C/host larvae parasitized by L. heterotoma (dsGFP).tif
- __MACOSX/Figure 2/2C/._host larvae parasitized by L. heterotoma (dsGFP).tif
- Figure 2/2C/host larvae parasitized by L. heterotoma (dsPTCDS).tif
- __MACOSX/Figure 2/2C/._host larvae parasitized by L. heterotoma (dsPTCDS).tif
- Figure 2/2C/host larvae parasitized by L. syphax (dsGFP).tif
- __MACOSX/Figure 2/2C/._host larvae parasitized by L. syphax (dsGFP).tif
- Figure 2/2C/number of haemocytes.xlsx
- __MACOSX/Figure 2/2C/._number of haemocytes.xlsx
- Figure 2/2C/host larvae parasitized by L. syphax (dsPTCDS).tif
- __MACOSX/Figure 2/2C/._host larvae parasitized by L. syphax (dsPTCDS).tif
- Figure 2/2B/host larvae parasitized by L. heterotoma (dsGFP).tif
- __MACOSX/Figure 2/2B/._host larvae parasitized by L. heterotoma (dsGFP).tif
- Figure 2/2B/encapsulation┬árate.xlsx
- __MACOSX/Figure 2/2B/._encapsulation┬árate.xlsx
- Figure 2/2B/host larvae parasitized by L. heterotoma (dsPTCDS).tif
- __MACOSX/Figure 2/2B/._host larvae parasitized by L. heterotoma (dsPTCDS).tif
- Figure 2/2B/host larvae parasitized by L. syphax (dsGFP).tif
- __MACOSX/Figure 2/2B/._host larvae parasitized by L. syphax (dsGFP).tif
- Figure 2/2B/host larvae parasitized by L. syphax (dsPTCDS).tif
- __MACOSX/Figure 2/2B/._host larvae parasitized by L. syphax (dsPTCDS).tif
