# Supplementary material for: A bacterial gene acquired by parasitoid wasps contributes to venom secretion against host defence
Source: EMBO J. 2026 Jan 28;45(6):1997–2029. doi: 10.1038/s44318-026-00702-6 (PMC12992598; doi:10.1038/s44318-026-00702-6)
Supplement: Supplementary file 19 — Source data Fig. 2 [file 44318_2026_702_MOESM19_ESM.zip › Figure 2/2A/emergence rate of wasp offspring.xlsx]

## Sheet: Sheet1
Detailed values of emergence rate between control and PTCDS-knockdown parasitoid wasps.
Emergence rate of wasp offsprings
	L. heterotoma
	Host: D. melanogaster		Host: D. simulans		Host: D. sechellia		Host: D. pseudoobscura		Host: D. mauritiana		Host: D. santomea
Replicate	dsGFP	dsPTCDS	dsGFP	dsPTCDS	dsGFP	dsPTCDS	dsGFP	dsPTCDS	dsGFP	dsPTCDS	dsGFP	dsPTCDS
1	0.811321	0.347181	0.819718	0.379939	0.684058	0.291803	0.672922	0.240437	0.797368	0.48949	0.62987	0.0106771
2	0.79822	0.31856	0.753086	0.406977	0.767313	0.377143	0.75	0.277457	0.70088	0.517046	0.479532	0.0652819
3	0.849858	0.290761	0.676136	0.363409	0.732044	0.438692	0.799401	0.317308	0.746398	0.368831	0.473239	0.044164
Average	0.8198	0.318834	0.749647	0.383441	0.727805	0.369213	0.740775	0.2784	0.748215	0.458455	0.527547	0.040041
SEM	0.0154979	0.0162877	0.0414842	0.0126984	0.0241269	0.0425881	0.0368015	0.0221956	0.0278687	0.0455127	0.0511937	0.0158973
	L. syphax
	Host: D. melanogaster		Host: D. simulans		Host: D. sechellia		Host: D. pseudoobscura		Host: D. mauritiana		Host: D. santomea
Replicate	dsGFP	dsPTCDS	dsGFP	dsPTCDS	dsGFP	dsPTCDS	dsGFP	dsPTCDS	dsGFP	dsPTCDS	dsGFP	dsPTCDS
1	0.614583	0.237569	0.53202	0.259259	0.409326	0.160221	0.417266	0.165681	0.435897	0.105634	0.470238	0.0734463
2	0.579487	0.145454	0.645714	0.148387	0.45641	0.295918	0.565476	0.297619	0.487179	0.142857	0.593407	0.17284
3	0.583784	0.12234	0.427083	0.0670103	0.394737	0.20548	0.43617	0.213483	0.521277	0.180851	0.488889	0.116022
Average	0.592618	0.168455	0.534939	0.158219	0.420158	0.22054	0.472971	0.225594	0.481451	0.143114	0.517511	0.120769
SEM	0.0110524	0.0351955	0.0631302	0.0557148	0.0186091	0.0398896	0.0465735	0.0385657	0.0248127	0.0217137	0.0383277	0.0287904
