# Supplementary material for: A bacterial gene acquired by parasitoid wasps contributes to venom secretion against host defence
Source: EMBO J. 2026 Jan 28;45(6):1997–2029. doi: 10.1038/s44318-026-00702-6 (PMC12992598; doi:10.1038/s44318-026-00702-6)
Supplement: Supplementary file 19 — Source data Fig. 2 [file 44318_2026_702_MOESM19_ESM.zip › Figure 2/2C/number of haemocytes.xlsx]

## Sheet: Sheet1
Number of hemocytes for the D. melanogaster host larvae parasitized by control and PTCDS-knockdown parasitoid wasps.
Number of hemocytes in each parasitized D. melanogaster host larva
	L. heterotoma		L. syphax
Replicate	dsGFP	dsPTCDS	dsGFP	dsPTCDS
1	2500	4800	2400	5200
2	4000	4000	3300	5400
3	4600	5800	5100	5300
4	3200	5600	2600	5500
5	2900	5200	2400	6200
6	3200	5200	4700	6000
7	3000	5100	3900	5600
8	3600	6700	3700	5500
9	3500	5800	4500	6800
10	3300	5100	3700	6100
Average	3380	5330	3630	5760
SEM	187.261	225.61	304.43	158.605
