# Supplementary material for: A bacterial gene acquired by parasitoid wasps contributes to venom secretion against host defence
Source: EMBO J. 2026 Jan 28;45(6):1997–2029. doi: 10.1038/s44318-026-00702-6 (PMC12992598; doi:10.1038/s44318-026-00702-6)
Supplement: Supplementary file 19 — Source data Fig. 2 [file 44318_2026_702_MOESM19_ESM.zip › Figure 2/2B/encapsulation┬árate.xlsx]

## Sheet: Sheet1
Detailed values of encapsulation rate for the D. melanogaster host larvae parasitized by control and PTCDS-knockdown parasitoid wasps.
Encapsulation rate of the D. melanogaster host larva (%)
	L. heterotoma		L. syphax
Replicate	dsGFP	dsPTCDS	dsGFP	dsPTCDS
1	1.26582	46.8992	9.09091	61.0063
2	1.39373	49.2754	21.256	51.5152
3	2.64901	51.4754	18.5185	67.284
Average	1.76952	49.2167	16.2885	59.9351
SEM	0.441291	1.32136	3.68453	4.58346
