# Supplementary material for: A bacterial gene acquired by parasitoid wasps contributes to venom secretion against host defence
Source: EMBO J. 2026 Jan 28;45(6):1997–2029. doi: 10.1038/s44318-026-00702-6 (PMC12992598; doi:10.1038/s44318-026-00702-6)
Supplement: Supplementary file 20 — Source data Fig. 3 [file 44318_2026_702_MOESM20_ESM.zip]

Archive with 28 entries (24 files):
- Figure 3/
- __MACOSX/._Figure 3
- Figure 3/3B/
- __MACOSX/Figure 3/._3B
- Figure 3/3C/
- __MACOSX/Figure 3/._3C
- Figure 3/3A/
- __MACOSX/Figure 3/._3A
- Figure 3/3B/SDS-PAGE gel electrophoretic profile.tif
- __MACOSX/Figure 3/3B/._SDS-PAGE gel electrophoretic profile.tif
- Figure 3/3B/amount of total venom proteins.xlsx
- __MACOSX/Figure 3/3B/._amount of total venom proteins.xlsx
- Figure 3/3C/Relative level of venom protein Lar.xlsx
- __MACOSX/Figure 3/3C/._Relative level of venom protein Lar.xlsx
- Figure 3/3C/western blot-Lar (venom reservoir).tif
- __MACOSX/Figure 3/3C/._western blot-Lar (venom reservoir).tif
- Figure 3/3C/western blot-Lar (venom gland).tif
- __MACOSX/Figure 3/3C/._western blot-Lar (venom gland).tif
- Figure 3/3A/venom gland and venom reservoir in L. heterotoma (dsPTCDS).tif
- __MACOSX/Figure 3/3A/._venom gland and venom reservoir in L. heterotoma (dsPTCDS).tif
- Figure 3/3A/venom gland and venom reservoir in L. heterotoma (dsGFP).tif
- __MACOSX/Figure 3/3A/._venom gland and venom reservoir in L. heterotoma (dsGFP).tif
- Figure 3/3A/venom gland size and venom reservoir size.xlsx
- __MACOSX/Figure 3/3A/._venom gland size and venom reservoir size.xlsx
- Figure 3/3A/venom gland and venom reservoir in L. syphax (dsGFP).tif
- __MACOSX/Figure 3/3A/._venom gland and venom reservoir in L. syphax (dsGFP).tif
- Figure 3/3A/venom gland and venom reservoir in L. syphax (dsPTCDS).tif
- __MACOSX/Figure 3/3A/._venom gland and venom reservoir in L. syphax (dsPTCDS).tif
