# Supplementary material for: A bacterial gene acquired by parasitoid wasps contributes to venom secretion against host defence
Source: EMBO J. 2026 Jan 28;45(6):1997–2029. doi: 10.1038/s44318-026-00702-6 (PMC12992598; doi:10.1038/s44318-026-00702-6)
Supplement: Supplementary file 20 — Source data Fig. 3 [file 44318_2026_702_MOESM20_ESM.zip › Figure 3/3B/amount of total venom proteins.xlsx]

## Sheet: Sheet1
Amount of total venom proteins between control and PTCDS-knockdown L. heterotoma.
Amount of total venom proteins (μg)
	L. heterotoma
Replicate	dsGFP	dsPTCDS
1	3.15096	1.60139
2	1.82276	1.03216
3	2.24968	1.0954
4	2.31293	0.842412
5	1.11122	1.19028
6	2.55011	1.31677
7	2.99284	1.07959
8	2.31293	1.03216
9	2.56592	1.00053
10	2.55011	1.14284
11	3.02447	1.45908
12	2.50267	1.14284
13	3.37233	1.15865
14	2.81891	1.60139
15	2.21806	1.23771
16	2.58173	1.28515
17	2.69242	1.19028
18	2.96122	1.20609
19	3.73601	2.5343
20	2.43942	1.91763
21	3.68857	1.63301
22	2.64498	1.38002
23	3.08772	1.38002
24	2.51848	1.85438
25	2.73985	1.50652
26	3.30908	1.03216
27	3.90994	1.7437
28	2.51848	1.83857
29	3.51464	1.38002
30	3.40396	2.37618
Average	2.77675	1.40637
SEM	0.108437	0.0727855
