# Supplementary material for: A bacterial gene acquired by parasitoid wasps contributes to venom secretion against host defence
Source: EMBO J. 2026 Jan 28;45(6):1997–2029. doi: 10.1038/s44318-026-00702-6 (PMC12992598; doi:10.1038/s44318-026-00702-6)
Supplement: Supplementary file 20 — Source data Fig. 3 [file 44318_2026_702_MOESM20_ESM.zip › Figure 3/3C/Relative level of venom protein Lar.xlsx]

## Sheet: Sheet1
Relative level of venom protein Lar between control and PTCDS-knockdown L. heterotoma.
	L. heterotoma
	Venom gland		Venom reservoir
Replicate	dsGFP	dsPTCDS	dsGFP	dsPTCDS
1	0.634854	1.47024	0.83045	0.566106
2	1.07469	1.39349	0.984754	0.473294
3	1.18722	1.27388	1.08378	0.478256
4	1.10324	1.18607	1.10102	0.28166
Average	1	1.33092	1	0.449829
SEM	0.124036	0.0629536	0.0620505	0.059972
