# Supplementary material for: A bacterial gene acquired by parasitoid wasps contributes to venom secretion against host defence
Source: EMBO J. 2026 Jan 28;45(6):1997–2029. doi: 10.1038/s44318-026-00702-6 (PMC12992598; doi:10.1038/s44318-026-00702-6)
Supplement: Supplementary file 20 — Source data Fig. 3 [file 44318_2026_702_MOESM20_ESM.zip › Figure 3/3A/venom gland size and venom reservoir size.xlsx]

## Sheet: Sheet1
Detailed values of venom apparatus size between control and PTCDS-knockdown parasitoid wasps.
Venom apparatus size (mm3)
	L. heterotoma				L. syphax
	Venom gland		Venom reservoir		Venom gland		Venom reservoir
Replicate	dsGFP	dsPTCDS	dsGFP	dsPTCDS	dsGFP	dsPTCDS	dsGFP	dsPTCDS
1	0.0048129	0.0039948	0.0066208	0.0021179	0.0006395	0.00105	0.0027632	0.0009659
2	0.0048952	0.0036995	0.0037124	0.0016026	0.0006249	0.0011013	0.0021217	0.001995
3	0.0044692	0.0053796	0.0071011	0.0013996	0.0014349	0.0016319	0.0025488	0.0003722
4	0.0069509	0.002524	0.0066752	0.0012399	0.0009881	0.0014428	0.0020129	0.0010742
5	0.00697	0.0054286	0.0077388	0.0027796	0.0014724	0.0014183	0.0028014	0.0008825
6	0.0036427	0.0019268	0.0056909	0.0012312	0.0009854	0.0012257	0.0018249	0.0014093
7	0.0028007	0.0032437	0.0063664	0.0007072	0.0008651	0.0012873	0.0023901	0.0003119
8	0.0031572	0.0026039	0.0074415	0.0016801	0.0010612	0.0014368	0.001303	0.0011901
9	0.0028049	0.0029102	0.006764	0.0017287	0.0014145	0.0012911	0.002754	0.000405
10	0.003931	0.0036624	0.0056723	0.0014932	0.0021206	0.0010787	0.0019098	0.0007321
11	0.0061508	0.0042377	0.007467	0.0012601	0.0018991	0.0009557	0.0030812	0.0008978
12	0.0040035	0.0064459	0.0046666	0.001174	0.0016568	0.0017537	0.0031644	0.000508
13	0.0035336	0.0033056	0.0042253	0.002219	0.0012899	0.0016816	0.0015563	0.0021885
14	0.0032237	0.0033563	0.0038944	0.0009045	0.0011129	0.0021471	0.0015153	0.0012734
15	0.0032057	0.0043428	0.0045335	0.0014888	0.0009288	0.002012	0.0020281	0.0006736
16	0.0040194	0.0034887	0.003245	0.0011385	0.0017901	0.0016253	0.0011013	0.0004269
17	0.004893	0.0041109	0.0046498	0.0009576	0.00148	0.0015576	0.0030203	0.0010985
18	0.0047468	0.0028968	0.0056756	0.0011552	0.0017349	0.0007156	0.003288	0.000563
19	0.0037383	0.0040953	0.0029216	0.0005468	0.001907	0.0010958	0.0019935	0.0017833
20	0.0044856	0.0057437	0.0024205	0.0017199	0.0011253	0.0013212	0.0024033	0.000593
21	0.0033403	0.0029114	0.0073078	0.0007395	0.0010126	0.0012526	0.0026538	0.0010071
22	0.004365	0.0039252	0.0088524	0.0006204	0.0009132	0.001211	0.0017082	0.0003347
23	0.0035744	0.0029155	0.0050025	0.0007461	0.0007885	0.0011599	0.0019143	0.0007329
24	0.0033967	0.00573	0.0030578	0.0003476	0.0009642	0.0012038	0.0021837	0.0009529
25	0.0048911	0.0052973	0.0055539	0.004494	0.0012002	0.0016326	0.0027775	0.0004967
26	0.0049463	0.0035762	0.005493	0.0008913
27	0.0058433	0.003057	0.0071456	0.0005644
28	0.0029717	0.0047992	0.0062582	0.0010839
29	0.0052705	0.0044018	0.0071064	0.0016976
30	0.0047423	0.0043569	0.005487	0.0009914
Average	0.00432589	0.00394559	0.00562491	0.00135735	0.0012564	0.00137158	0.00227276	0.00091474
SEM	0.000205931	0.000200223	0.000298233	0.000146797	8.3244e-05	6.5726e-05	0.0001205	0.000102062
