# Supplementary material for: A bacterial gene acquired by parasitoid wasps contributes to venom secretion against host defence
Source: EMBO J. 2026 Jan 28;45(6):1997–2029. doi: 10.1038/s44318-026-00702-6 (PMC12992598; doi:10.1038/s44318-026-00702-6)
Supplement: Supplementary file 21 — Source data Fig. 4 [file 44318_2026_702_MOESM21_ESM.zip]

Archive with 30 entries (27 files):
- Figure 4/
- __MACOSX/._Figure 4
- Figure 4/4D/
- __MACOSX/Figure 4/._4D
- Figure 4/4A/
- __MACOSX/Figure 4/._4A
- Figure 4/4D/dsGFP.tif
- __MACOSX/Figure 4/4D/._dsGFP.tif
- Figure 4/4D/.DS_Store
- __MACOSX/Figure 4/4D/._.DS_Store
- Figure 4/4D/dsSar1.tif
- __MACOSX/Figure 4/4D/._dsSar1.tif
- Figure 4/4D/dsCHOp24.tif
- __MACOSX/Figure 4/4D/._dsCHOp24.tif
- Figure 4/4D/dsP24-1.tif
- __MACOSX/Figure 4/4D/._dsP24-1.tif
- Figure 4/4D/ds5510.tif
- __MACOSX/Figure 4/4D/._ds5510.tif
- Figure 4/4D/venom apparatus size.xlsx
- __MACOSX/Figure 4/4D/._venom apparatus size.xlsx
- Figure 4/4D/dsSec24AB.tif
- __MACOSX/Figure 4/4D/._dsSec24AB.tif
- Figure 4/4D/dsAP-1╬╝.tif
- __MACOSX/Figure 4/4D/._dsAP-1╬╝.tif
- Figure 4/4D/dsVPS53.tif
- __MACOSX/Figure 4/4D/._dsVPS53.tif
- Figure 4/4D/ds1116.tif
- __MACOSX/Figure 4/4D/._ds1116.tif
- Figure 4/4A/Expression level of PTCDS.xlsx
- __MACOSX/Figure 4/4A/._Expression level of PTCDS.xlsx
