# Supplementary material for: A bacterial gene acquired by parasitoid wasps contributes to venom secretion against host defence
Source: EMBO J. 2026 Jan 28;45(6):1997–2029. doi: 10.1038/s44318-026-00702-6 (PMC12992598; doi:10.1038/s44318-026-00702-6)
Supplement: Supplementary file 21 — Source data Fig. 4 [file 44318_2026_702_MOESM21_ESM.zip › Figure 4/4A/Expression level of PTCDS.xlsx]

## Sheet: Sheet1
Expression level of PTCDS in five abdomen tissues of wild type L.heterotoma
Replicate	ovary	fat body	gut	venom gland	venom reservoir
1	1.08474	108.463	127.539	3726.87	30.4211
2	0.99656	58.8791	232.315	4455.7	671.763
3	0.925058	321.781	121.423	3356.19	585.414
