# Supplementary material for: A bacterial gene acquired by parasitoid wasps contributes to venom secretion against host defence
Source: EMBO J. 2026 Jan 28;45(6):1997–2029. doi: 10.1038/s44318-026-00702-6 (PMC12992598; doi:10.1038/s44318-026-00702-6)
Supplement: Supplementary file 22 — Source data Fig. 5 [file 44318_2026_702_MOESM22_ESM.zip]

Archive with 22 entries (20 files):
- Figure 5/
- __MACOSX/._Figure 5
- Figure 5/.DS_Store
- __MACOSX/Figure 5/._.DS_Store
- Figure 5/Figure 5/
- __MACOSX/Figure 5/._Figure 5
- Figure 5/Figure 5/intracellular vesicle-Anti Lar.tif
- __MACOSX/Figure 5/Figure 5/._intracellular vesicle-Anti Lar.tif
- Figure 5/Figure 5/intracellular vesicle-Negative control.tif
- __MACOSX/Figure 5/Figure 5/._intracellular vesicle-Negative control.tif
- Figure 5/Figure 5/mixed-strategy extracellular vesicles-dsPTCDS.tif
- __MACOSX/Figure 5/Figure 5/._mixed-strategy extracellular vesicles-dsPTCDS.tif
- Figure 5/Figure 5/Number of IVs.xlsx
- __MACOSX/Figure 5/Figure 5/._Number of IVs.xlsx
- Figure 5/Figure 5/venom gland lumen-dsPTCDS.tif
- __MACOSX/Figure 5/Figure 5/._venom gland lumen-dsPTCDS.tif
- Figure 5/Figure 5/venom gland lumen-dsGFP.tif
- __MACOSX/Figure 5/Figure 5/._venom gland lumen-dsGFP.tif
- Figure 5/Figure 5/Number of MSEVs.xlsx
- __MACOSX/Figure 5/Figure 5/._Number of MSEVs.xlsx
- Figure 5/Figure 5/mixed-strategy extracellular vesicles-dsGFP.tif
- __MACOSX/Figure 5/Figure 5/._mixed-strategy extracellular vesicles-dsGFP.tif
