# Supplementary material for: A bacterial gene acquired by parasitoid wasps contributes to venom secretion against host defence
Source: EMBO J. 2026 Jan 28;45(6):1997–2029. doi: 10.1038/s44318-026-00702-6 (PMC12992598; doi:10.1038/s44318-026-00702-6)
Supplement: Supplementary file 23 — Source data Fig. EV2 [file 44318_2026_702_MOESM23_ESM.zip]

Archive with 6 entries (4 files):
- Figure EV2/
- Figure EV2/.DS_Store
- __MACOSX/Figure EV2/._.DS_Store
- Figure EV2/Figure EV2/
- Figure EV2/Figure EV2/PTCDS knockdown efficiency in Lh and Ls.xlsx
- __MACOSX/Figure EV2/Figure EV2/._PTCDS knockdown efficiency in Lh and Ls.xlsx
