# Supplementary material for: A bacterial gene acquired by parasitoid wasps contributes to venom secretion against host defence
Source: EMBO J. 2026 Jan 28;45(6):1997–2029. doi: 10.1038/s44318-026-00702-6 (PMC12992598; doi:10.1038/s44318-026-00702-6)
Supplement: Supplementary file 23 — Source data Fig. EV2 [file 44318_2026_702_MOESM23_ESM.zip › Figure EV2/Figure EV2/PTCDS knockdown efficiency in Lh and Ls.xlsx]

## Sheet: Sheet1
The knockdown efficiency of PTCDS in the parasitoid wasps L. heterotoma and L. syphax.
	L. heterotoma		L. syphax
Replicate	dsGFP	dsPTCDS	dsGFP	dsPTCDS
1	1.08474	0.0661225	1.02181	0.224214
2	0.99656	0.146021	0.882878	0.157001
3	0.925058	0.106181	1.10848	0.20449
Average	1.00212	0.106108	1.00439	0.195235
SEM	0.0461813	0.0230649	0.0657064	0.0199469
