# Supplementary material for: A bacterial gene acquired by parasitoid wasps contributes to venom secretion against host defence
Source: EMBO J. 2026 Jan 28;45(6):1997–2029. doi: 10.1038/s44318-026-00702-6 (PMC12992598; doi:10.1038/s44318-026-00702-6)
Supplement: Supplementary file 24 — Source data Fig. EV3 [file 44318_2026_702_MOESM24_ESM.zip]

Archive with 9 entries (6 files):
- Figure EV3/
- Figure EV3/.DS_Store
- __MACOSX/Figure EV3/._.DS_Store
- Figure EV3/EV3A/
- Figure EV3/EV3B/
- Figure EV3/EV3A/Body length.xlsx
- __MACOSX/Figure EV3/EV3A/._Body length.xlsx
- Figure EV3/EV3B/Ovary size.xlsx
- __MACOSX/Figure EV3/EV3B/._Ovary size.xlsx
