# Supplementary material for: A bacterial gene acquired by parasitoid wasps contributes to venom secretion against host defence
Source: EMBO J. 2026 Jan 28;45(6):1997–2029. doi: 10.1038/s44318-026-00702-6 (PMC12992598; doi:10.1038/s44318-026-00702-6)
Supplement: Supplementary file 24 — Source data Fig. EV3 [file 44318_2026_702_MOESM24_ESM.zip › Figure EV3/EV3A/Body length.xlsx]

## Sheet: Sheet1
Detailed values of body length between control and PTCDS-knockdown parasitoid wasps.
Body length (mm)
	L. heterotoma		L. syphax
Replicate	dsGFP	dsPTCDS	dsGFP	dsPTCDS
1	1.987	2	1.998	1.92
2	1.865	1.893	1.887	1.931
3	1.83	1.768	1.97	1.83
4	1.874	1.832	1.823	1.979
5	1.894	1.752	1.891	2.075
6	1.793	1.955	1.956	1.902
7	1.802	1.677	1.876	1.743
8	1.776	1.894	1.795	2.089
9	1.979	1.815	2.053	1.782
10	1.707	1.794	1.964	1.74
11	1.67	1.672	1.915	1.938
12	2.064	1.864	2.018	1.929
13	1.927	1.76	1.882	1.934
14	1.728	1.888	1.837	1.948
15	1.807	1.752	2.058	1.823
16	1.728	1.844	1.731	1.95
17	1.881	1.721	1.955	2.023
18	1.721	1.767	1.982	1.923
19	1.821	1.706	1.878	1.802
20	1.69	1.848	1.972	1.998
21	1.98	1.722	1.838	1.775
22	1.976	1.818	1.841	2.081
23	1.951	1.766	1.947	1.871
24	1.711	1.679	1.773	1.904
25	1.79	1.79	1.81	2.08
26	1.748	1.859
27	1.792	1.663
28	1.838	1.793
29	1.872	1.78
30	1.636	1.662
Average	1.82793	1.79113	1.906	1.9188
SEM	0.0198063	0.0157376	0.0174725	0.0210108
