# Supplementary material for: A bacterial gene acquired by parasitoid wasps contributes to venom secretion against host defence
Source: EMBO J. 2026 Jan 28;45(6):1997–2029. doi: 10.1038/s44318-026-00702-6 (PMC12992598; doi:10.1038/s44318-026-00702-6)
Supplement: Supplementary file 24 — Source data Fig. EV3 [file 44318_2026_702_MOESM24_ESM.zip › Figure EV3/EV3B/Ovary size.xlsx]

## Sheet: Sheet1
Detailed values of ovary size between control and PTCDS-knockdown parasitoid wasps.
Ovary size (mm)
	L. heterotoma				L. syphax
	Ovary length		Ovary width		Ovary length		Ovary width
Replicate	dsGFP	dsPTCDS	dsGFP	dsPTCDS	dsGFP	dsPTCDS	dsGFP	dsPTCDS
1	0.507	0.469	0.3015	0.3255	0.468	0.4315	0.331	0.319
2	0.491	0.4265	0.333	0.2995	0.524	0.4825	0.3135	0.358
3	0.5555	0.473	0.346	0.3365	0.443	0.431	0.3155	0.314
4	0.5215	0.5315	0.319	0.3445	0.4685	0.4315	0.3285	0.2915
5	0.529	0.5085	0.365	0.325	0.5375	0.489	0.305	0.3435
6	0.486	0.5605	0.3785	0.315	0.4065	0.4675	0.2985	0.376
7	0.546	0.519	0.3605	0.3395	0.4785	0.399	0.279	0.314
8	0.5115	0.444	0.3435	0.323	0.4945	0.506	0.3035	0.294
9	0.5445	0.4765	0.3525	0.311	0.439	0.3895	0.2925	0.3865
10	0.476	0.4925	0.292	0.299	0.482	0.402	0.301	0.331
11	0.537	0.516	0.317	0.3125	0.4555	0.526	0.337	0.374
12	0.54	0.466	0.324	0.375	0.441	0.495	0.261	0.3555
13	0.4455	0.5235	0.3275	0.331	0.512	0.4465	0.2905	0.2555
14	0.4625	0.48	0.309	0.344	0.507	0.463	0.268	0.3305
15	0.473	0.4855	0.325	0.3525	0.549	0.4205	0.2505	0.268
16	0.4175	0.398	0.407	0.306	0.5095	0.39	0.303	0.365
17	0.42	0.523	0.297	0.2655	0.4405	0.442	0.3195	0.3105
18	0.4525	0.4375	0.235	0.2725	0.3785	0.471	0.3415	0.355
19	0.5	0.47	0.324	0.2375	0.3305	0.4275	0.308	0.3095
20	0.428	0.4715	0.29	0.266	0.3895	0.4075	0.382	0.271
21	0.484	0.459	0.234	0.304	0.4195	0.4625	0.3605	0.289
22	0.506	0.4805	0.322	0.354	0.4595	0.437	0.282	0.341
23	0.508	0.496	0.319	0.3195	0.51	0.389	0.353	0.2935
24	0.4645	0.536	0.3525	0.265	0.478	0.3845	0.288	0.2895
25	0.461	0.5595	0.346	0.2565	0.437	0.456	0.2915	0.2645
26	0.51	0.4775	0.247	0.311
27	0.498	0.4455	0.3205	0.285
28	0.463	0.5155	0.301	0.242
29	0.546	0.4235	0.3255	0.292
30	0.516	0.502	0.278	0.244
Average	0.49335	0.485567	0.31975	0.305133	0.46234	0.4419	0.30816	0.31998
SEM	0.00710274	0.00721472	0.00709139	0.00661351	0.0104189	0.00791965	0.00624931	0.00756678
