# Supplementary material for: A bacterial gene acquired by parasitoid wasps contributes to venom secretion against host defence
Source: EMBO J. 2026 Jan 28;45(6):1997–2029. doi: 10.1038/s44318-026-00702-6 (PMC12992598; doi:10.1038/s44318-026-00702-6)
Supplement: Supplementary file 25 — Source data Fig. EV4 [file 44318_2026_702_MOESM25_ESM.zip]

Archive with 9 entries (6 files):
- Figure EV4/
- Figure EV4/EV4A/
- Figure EV4/.DS_Store
- __MACOSX/Figure EV4/._.DS_Store
- Figure EV4/EV4B/
- Figure EV4/EV4A/The propensity for host-searching.xlsx
- __MACOSX/Figure EV4/EV4A/._The propensity for host-searching.xlsx
- Figure EV4/EV4B/The time spent searching.xlsx
- __MACOSX/Figure EV4/EV4B/._The time spent searching.xlsx
