# Supplementary material for: A bacterial gene acquired by parasitoid wasps contributes to venom secretion against host defence
Source: EMBO J. 2026 Jan 28;45(6):1997–2029. doi: 10.1038/s44318-026-00702-6 (PMC12992598; doi:10.1038/s44318-026-00702-6)
Supplement: Supplementary file 25 — Source data Fig. EV4 [file 44318_2026_702_MOESM25_ESM.zip › Figure EV4/EV4A/The propensity for host-searching.xlsx]

## Sheet: Sheet1
The propensity for host-searching between control and PTCDS-knockdown parasitoid wasps.
Y-tube assay
	L. heterotoma
	dsGFP				dsPTCDS
Replicate	Total number of wasps	No. in blank	No. in Fly food	Attraction index (AI)	Total number of wasps	No. in blank	No. in Fly food	Attraction index (AI)
1	16	3	7	0.4	16	3	10	0.666667
2	16	2	8	0.285714	16	4	8	0.25
3	16	4	7	0.466667	16	2	10	0.692308
4	16	4	6	0.428571	16	5	8	0.529412
5	16	4	8	0.333333	16	6	10	0.294118
6	16	3	9	0.692308	16	3	9	0.411765
Average				0.434432				0.474045
SEM				0.0580508				0.0762137
	L. syphax
	dsGFP				dsPTCDS
Replicate	Total number of wasps	No. in blank	No. in Fly food	Attraction index (AI)	Total number of wasps	No. in blank	No. in Fly food	Attraction index (AI)
1	16	3	7	0.4	16	3	10	0.538462
2	16	2	8	0.6	16	4	8	0.333333
3	16	4	7	0.272727	16	2	10	0.666667
4	16	4	6	0.2	16	5	8	0.230769
5	16	4	8	0.333333	16	6	10	0.25
6	16	3	9	0.5	16	3	9	0.5
Average				0.384343				0.419872
SEM				0.0603247				0.0715302
