# Supplementary material for: A bacterial gene acquired by parasitoid wasps contributes to venom secretion against host defence
Source: EMBO J. 2026 Jan 28;45(6):1997–2029. doi: 10.1038/s44318-026-00702-6 (PMC12992598; doi:10.1038/s44318-026-00702-6)
Supplement: Supplementary file 25 — Source data Fig. EV4 [file 44318_2026_702_MOESM25_ESM.zip › Figure EV4/EV4B/The time spent searching.xlsx]

## Sheet: Sheet1
The time spent searching between control and PTCDS-knockdown parasitoid wasps.
Host-searching time (seconds)
	L. heterotoma		L. syphax
Replicates	dsGFP	dsPTCDS	dsGFP	dsPTCDS
1	42.8	44.4	89.2	96.2
2	97	56.4	102.2	92.8
3	60.8	83.4	63.8	73.4
4	72	82	43	98.2
5	104	58.6	80	85.8
6	93.8	75.6	80.2	107
7	93.6	73.8	83.8	58.4
8	78.4	77.8	96.8	80.4
9	74.8	65.4	80.4	68.8
10	64.6	67.2	89.4	80.4
11	82.8	80.6	81	85.8
12	81.4	59.4	79.8	56.6
13	71.8	92.2	82.4	70.6
14	89.6	90.8	66.6	86.8
15	73.8	85	74.6	86
Average	78.7467	72.84	79.5467	81.8133
SEM	4.08698	3.57484	3.65578	3.68944
