# Supplementary material for: A bacterial gene acquired by parasitoid wasps contributes to venom secretion against host defence
Source: EMBO J. 2026 Jan 28;45(6):1997–2029. doi: 10.1038/s44318-026-00702-6 (PMC12992598; doi:10.1038/s44318-026-00702-6)
Supplement: Supplementary file 26 — Source data Fig. EV5 [file 44318_2026_702_MOESM26_ESM.zip]

Archive with 6 entries (4 files):
- Figure EV5/
- Figure EV5/.DS_Store
- __MACOSX/Figure EV5/._.DS_Store
- Figure EV5/Figure EV5/
- Figure EV5/Figure EV5/Oviposition rate.xlsx
- __MACOSX/Figure EV5/Figure EV5/._Oviposition rate.xlsx
