# Supplementary material for: A bacterial gene acquired by parasitoid wasps contributes to venom secretion against host defence
Source: EMBO J. 2026 Jan 28;45(6):1997–2029. doi: 10.1038/s44318-026-00702-6 (PMC12992598; doi:10.1038/s44318-026-00702-6)
Supplement: Supplementary file 26 — Source data Fig. EV5 [file 44318_2026_702_MOESM26_ESM.zip › Figure EV5/Figure EV5/Oviposition rate.xlsx]

## Sheet: Sheet1
Detailed values of oviposition rate between control and PTCDS-knockdown parasitoid wasps.
Oviposition rate of wasps
	L. heterotoma
	Host: D. melanogaster		Host: D. simulans		Host: D. sechellia		Host: D. pseudoobscura		Host: D. mauritiana		Host: D. santomea
Replicate	dsGFP	dsPTCDS	dsGFP	dsPTCDS	dsGFP	dsPTCDS	dsGFP	dsPTCDS	dsGFP	dsPTCDS	dsGFP	dsPTCDS
1	0.925373	0.9375	0.94697	0.9375	0.92638	0.915663	0.921875	0.878788	0.935065	0.9	0.858333	0.901786
2	0.901316	0.851852	0.861538	0.882812	0.897638	0.820513	0.845454	0.946154	0.910714	0.844037	0.935484	0.854701
3	0.943089	0.919355	0.878261	0.901639	0.905882	0.903509	0.907801	0.872549	0.936508	0.895833	0.833333	0.890511
Average	0.923259	0.902902	0.89559	0.907317	0.909967	0.879895	0.89171	0.899164	0.927429	0.879957	0.875717	0.882333
SEM	0.0121052	0.0260571	0.0261396	0.0160402	0.00854491	0.0298976	0.023482	0.023564	0.00836776	0.0180002	0.0307426	0.014194
	L. syphax
	Host: D. melanogaster		Host: D. simulans		Host: D. sechellia		Host: D. pseudoobscura		Host: D. mauritiana		Host: D. santomea
Replicate	dsGFP	dsPTCDS	dsGFP	dsPTCDS	dsGFP	dsPTCDS	dsGFP	dsPTCDS	dsGFP	dsPTCDS	dsGFP	dsPTCDS
1	0.865854	0.797101	0.880597	0.876712	0.888889	0.9	0.893333	0.847458	0.930233	0.893617	0.909091	0.888889
2	0.836957	0.928571	0.804348	0.833333	0.928571	0.888889	0.857143	0.931034	0.875	0.833333	0.883333	0.833333
3	0.945946	0.901235	0.877551	0.903226	0.875	0.855556	0.888889	0.904762	0.88	0.876712	0.894737	0.920635
Average	0.882919	0.875636	0.854165	0.87109	0.897487	0.881481	0.879788	0.894418	0.895078	0.867888	0.89572	0.880952
SEM	0.032599	0.0400523	0.0249242	0.0203711	0.0160511	0.0133539	0.0113952	0.0246747	0.0176367	0.0179531	0.00745182	0.0255123
