# Supplementary material for: A bacterial gene acquired by parasitoid wasps contributes to venom secretion against host defence
Source: EMBO J. 2026 Jan 28;45(6):1997–2029. doi: 10.1038/s44318-026-00702-6 (PMC12992598; doi:10.1038/s44318-026-00702-6)
Supplement: Supplementary file 27 — Source data Fig. EV6 [file 44318_2026_702_MOESM27_ESM.zip]

Archive with 4 entries (2 files):
- Figure EV6/
- Figure EV6/Figure EV6/
- Figure EV6/Figure EV6/Efficiency of knocking down eight protein transport-related genes.xlsx
- __MACOSX/Figure EV6/Figure EV6/._Efficiency of knocking down eight protein transport-related genes.xlsx
