# Supplementary material for: A bacterial gene acquired by parasitoid wasps contributes to venom secretion against host defence
Source: EMBO J. 2026 Jan 28;45(6):1997–2029. doi: 10.1038/s44318-026-00702-6 (PMC12992598; doi:10.1038/s44318-026-00702-6)
Supplement: Supplementary file 27 — Source data Fig. EV6 [file 44318_2026_702_MOESM27_ESM.zip › Figure EV6/Figure EV6/Efficiency of knocking down eight protein transport-related genes.xlsx]

## Sheet: Sheet1
Efficiency of knocking down eight protein transport-related genes in parasitoid wasp L. heterotoma.
Replicate	dsGFP	CG5510	dsGFP	CG1116	dsGFP	Sar1	dsGFP	Vps53	dsGFP	Sec24AB	dsGFP	Ap-1μ	dsGFP	CHOp24	dsGFP	p24-1
1	0.856584	0.0210019	0.856584	0.315709	1.18372	0.0996721	1.11471	0.360149	1.31039	0.167241	0.899939	0.125483	0.859907	0.0784091	1.04159	0.0581677
2	1.13027	0.0200072	0.963707	0.340722	0.909618	0.133354	0.943874	0.302848	0.82932	0.108819	0.937527	0.0621369	1.2816	0.0776729	1.13045	0.0539449
3	1.03288	0.035814	1.21139	0.309212	0.928731	0.0949514	0.950439	0.322343	0.920188	0.147624	1.18523	0.185318	0.907396	0.0756906	0.849278	0.0594779
Average	1.00658	0.0256077	1.01056	0.321881	1.00736	0.109326	1.00301	0.328447	1.01997	0.141228	1.00757	0.124313	1.0163	0.0772575	1.00711	0.0571969
SEM	0.080093	0.0051112	0.105069	0.00960545	0.0883556	0.0120911	0.0558827	0.0168206	0.147563	0.0171656	0.0894928	0.0355643	0.133356	0.000811773	0.0829795	0.00166939
