# Supplementary material for: A bacterial gene acquired by parasitoid wasps contributes to venom secretion against host defence
Source: EMBO J. 2026 Jan 28;45(6):1997–2029. doi: 10.1038/s44318-026-00702-6 (PMC12992598; doi:10.1038/s44318-026-00702-6)
Supplement: Supplementary file 28 — Source data Fig. EV10 [file 44318_2026_702_MOESM28_ESM.zip]

Archive with 9 entries (6 files):
- Figure EV10/
- Figure EV10/.DS_Store
- __MACOSX/Figure EV10/._.DS_Store
- Figure EV10/EV10A/
- Figure EV10/EV10B/
- Figure EV10/EV10A/ETCDS knockdown efficiency in Lh, Ls and Ld.xlsx
- __MACOSX/Figure EV10/EV10A/._ETCDS knockdown efficiency in Lh, Ls and Ld.xlsx
- Figure EV10/EV10B/Venom apparatus size.xlsx
- __MACOSX/Figure EV10/EV10B/._Venom apparatus size.xlsx
