# Supplementary material for: A bacterial gene acquired by parasitoid wasps contributes to venom secretion against host defence
Source: EMBO J. 2026 Jan 28;45(6):1997–2029. doi: 10.1038/s44318-026-00702-6 (PMC12992598; doi:10.1038/s44318-026-00702-6)
Supplement: Supplementary file 28 — Source data Fig. EV10 [file 44318_2026_702_MOESM28_ESM.zip › Figure EV10/EV10A/ETCDS knockdown efficiency in Lh, Ls and Ld.xlsx]

## Sheet: Sheet1
The knockdown efficiency of eukaryote-type CDP-diacylglycerol synthase gene in parasitoid wasps L. heterotoma, L. syphax and L. boulardi.
	L. heterotoma		L. syphax		L. boulardi
Replicate	dsGFP	dsPTCDS	dsGFP	dsPTCDS	dsGFP	dsPTCDS
1	0.803997	0.0604226	1.18749	0.501629	1.00531	0.0417546
2	1.19021	0.0547301	0.883929	0.331322	1.02216	0.0456363
3	1.04501	0.0301013	0.952695	0.339651	0.973154	0.0286685
Average	1.01307	0.048418	1.00804	0.390868	1.00021	0.0386865
SEM	0.112628	0.00930462	0.0918943	0.0554329	0.0143757	0.00513279
